# Supplementary material for: 2-Chloro­quinoxaline
Source: Acta Crystallogr Sect E Struct Rep Online. 2009 Feb 4;65(Pt 3):o455. doi: 10.1107/S1600536809003717 (PMC2968544; doi:10.1107/S1600536809003717)
Supplement: Supplementary file 1 [file e-65-0o455-sup1.cif]

##############################################################################
###                                                                        ###
###        Electronic paper (Acta Crystallographica Section E)             ###
###                                                                        ###
##############################################################################
#                                                                            #
# This CIF contains the data in a paper accepted for publication in Acta     #
# Crystallographica Section E. It conforms to the requirements of Notes      #
# for Authors for Section E, and has been peer reviewed under the auspices   #
# of the IUCr Commission on Journals.                                        #
#                                                                            #
# Full details of the Crystallographic Information File format               #
# are given in the paper "The Crystallographic Information File (CIF):       #
# a New Standard Archive File for Crystallography" by S. R. Hall, F. H.      #
# Allen and I. D. Brown [Acta Cryst. (1991), A47, 655-685].                  #
#                                                                            #
# The current version of the core CIF dictionary is obtainable from          #
# ftp://ftp.iucr.org/pub/cif_core.dic. The current version number is 2.4.    #
#                                                                            #
# Software is freely available for graphical display of the structure(s) in  #
# this CIF.  For information consult the CIF home page http://www.iucr.org/  #
# cif/home.html                                                              #
#                                                                            #
# This file may be used for bona fide research purposes within the           #
# scientific community so long as proper attribution is given to the journal # 
# article from which it was obtained.                                        #
#                                                                            #
##############################################################################
                                             
data_global
_audit_creation_method     SHELXL-97
_journal_date_recd_electronic     2009-01-29
_journal_date_accepted     2009-01-29
_journal_name_full     'Acta Crystallographica, Section E'
_journal_year     2009
_journal_volume     65
_journal_issue      3
_journal_page_first     o455
_journal_page_last     o455
_journal_paper_category     QO
_journal_coeditor_code     TK2366
_publ_contact_author
;
     Dr. Seik Weng Ng
     Department of Chemistry
     University of Malaya
     50603 Kuala Lumpur
     Malaysia
;
_publ_contact_author_email     seikweng@um.edu.my
_publ_contact_author_fax     '03 7967 4193'
_publ_contact_author_phone     '03 7967 6778'
_publ_section_title
;
2-Chloroquinoxaline
;
loop_
    _publ_author_name
    _publ_author_address
    'Ng, Seik Weng'
;
Department of Chemistry
University of Malaya
50603 Kuala Lumpur
Malaysia
;
data_I
_audit_creation_method     SHELXL-97
_chemical_name_systematic
;
2-Chloroquinoxaline
;
_chemical_name_common     ?
_chemical_formula_moiety     'C8 H5 Cl N2'
_chemical_formula_sum     'C8 H5 Cl N2'
_chemical_formula_iupac     'C8 H5 Cl N2'
_chemical_formula_weight     164.59
_chemical_melting_point     ?
_symmetry_cell_setting     Monoclinic
_symmetry_space_group_name_H-M     'P 21/n'
_symmetry_space_group_name_Hall     '-P 2yn'
loop_
    _symmetry_equiv_pos_as_xyz
    'x, y, z'
    '-x+1/2, y+1/2, -z+1/2'
    '-x, -y, -z'
    'x-1/2, -y-1/2, z-1/2'
_cell_length_a     9.1299(2)
_cell_length_b     3.80820(10)
_cell_length_c     21.0777(6)
_cell_angle_alpha     90.00
_cell_angle_beta     93.028(2)
_cell_angle_gamma     90.00
_cell_volume     731.82(3)
_cell_formula_units_Z     4
_cell_measurement_reflns_used     1328
_cell_measurement_theta_min     2.4
_cell_measurement_theta_max     28.1
_cell_measurement_temperature     118(2)
_exptl_crystal_description     Prism
_exptl_crystal_colour     Colorless
_exptl_crystal_size_max     0.20
_exptl_crystal_size_mid     0.06
_exptl_crystal_size_min     0.02
_exptl_crystal_density_diffrn     1.494
_exptl_crystal_density_meas     ?
_exptl_crystal_density_method     'not measured'
_exptl_crystal_F_000     336
_exptl_absorpt_coefficient_mu     0.444
_exptl_absorpt_correction_type     Multi-scan
_exptl_absorpt_process_details     '(SADABS; Sheldrick, 1996)'
_exptl_absorpt_correction_T_min     0.9164
_exptl_absorpt_correction_T_max     0.9912
_diffrn_ambient_temperature     100(2)
_diffrn_radiation_type     MoK\a
_diffrn_radiation_wavelength     0.71073
_diffrn_radiation_source     'fine-focus sealed tube'
_diffrn_radiation_monochromator     graphite
_diffrn_measurement_device_type     'Bruker SMART APEX'
_diffrn_measurement_method     \w
_diffrn_detector_area_resol_mean     ?
_diffrn_reflns_number     6145
_diffrn_reflns_av_R_equivalents     0.0475
_diffrn_reflns_av_sigmaI/netI     0.0458
_diffrn_reflns_theta_min     1.94
_diffrn_reflns_theta_max     27.49
_diffrn_reflns_theta_full     27.49
_diffrn_measured_fraction_theta_max     0.999
_diffrn_measured_fraction_theta_full     0.999
_diffrn_reflns_limit_h_min     -11
_diffrn_reflns_limit_h_max     11
_diffrn_reflns_limit_k_min     -4
_diffrn_reflns_limit_k_max     4
_diffrn_reflns_limit_l_min     -27
_diffrn_reflns_limit_l_max     27
_diffrn_standards_number     0
_diffrn_standards_interval_count     0
_diffrn_standards_interval_time     0
_diffrn_standards_decay_%     0
_reflns_number_total     1659
_reflns_number_gt     1173
_reflns_threshold_expression     I>2\s(I)
_refine_ls_structure_factor_coef     Fsqd
_refine_ls_matrix_type     full
_refine_ls_R_factor_all     0.0632
_refine_ls_R_factor_gt     0.0379
_refine_ls_wR_factor_gt     0.0888
_refine_ls_wR_factor_ref     0.0990
_refine_ls_goodness_of_fit_ref     1.028
_refine_ls_restrained_S_all     1.028
_refine_ls_number_reflns     1659
_refine_ls_number_parameters     100
_refine_ls_number_restraints     0
_refine_ls_hydrogen_treatment     constr
_refine_ls_weighting_scheme     calc
_refine_ls_weighting_details
         'calc w=1/[\s^2^(Fo^2^)+(0.0465P)^2^+0.1632P] where P=(Fo^2^+2Fc^2^)/3'
_atom_sites_solution_hydrogens     geom
_atom_sites_solution_primary     direct
_atom_sites_solution_secondary     difmap
_refine_ls_shift/su_max     0.001
_refine_ls_shift/su_mean     0.001
_refine_diff_density_max     0.294
_refine_diff_density_min     -0.304
_refine_ls_extinction_method     none
_refine_ls_extinction_coef     ?
loop_
    _atom_type_symbol
    _atom_type_description
    _atom_type_scat_dispersion_real
    _atom_type_scat_dispersion_imag
    _atom_type_scat_source
    'C' 'C' 0.0033 0.0016
                         'International Tables Vol C Tables 4.2.6.8 and 6.1.1.4'
    'H' 'H' 0.0000 0.0000
                         'International Tables Vol C Tables 4.2.6.8 and 6.1.1.4'
    'N' 'N' 0.0061 0.0033
                         'International Tables Vol C Tables 4.2.6.8 and 6.1.1.4'
    'Cl' 'Cl' 0.1484 0.1585
                         'International Tables Vol C Tables 4.2.6.8 and 6.1.1.4'
_computing_data_collection     'APEX2 (Bruker, 2008)'
_computing_cell_refinement     'SAINT (Bruker, 2008)'
_computing_data_reduction     'SAINT (Bruker, 2008)'
_computing_structure_solution     'SHELXS97 (Sheldrick, 2008)'
_computing_structure_refinement     'SHELXL97 (Sheldrick, 2008)'
_computing_molecular_graphics     'X-SEED (Barbour, 2001)'
_computing_publication_material     'publCIF (Westrip, 2009)'
loop_
    _atom_site_type_symbol
    _atom_site_label
    _atom_site_fract_x
    _atom_site_fract_y
    _atom_site_fract_z
    _atom_site_U_iso_or_equiv
    _atom_site_adp_type
    _atom_site_calc_flag
    _atom_site_refinement_flags
    _atom_site_occupancy
    _atom_site_disorder_assembly
    _atom_site_disorder_group
    Cl Cl1 0.60849(6) 0.47749(15) 0.58158(3) 0.03308(19) Uani d . 1 . .
    N N1 0.88157(18) 0.6668(4) 0.57567(8) 0.0202(4) Uani d . 1 . .
    N N2 0.8977(2) 0.9189(4) 0.70202(8) 0.0248(4) Uani d . 1 . .
    C C1 0.7733(2) 0.6552(5) 0.61274(10) 0.0219(5) Uani d . 1 . .
    C C2 0.7783(2) 0.7779(6) 0.67617(10) 0.0261(5) Uani d . 1 . .
    H H2 0.6938 0.7575 0.7003 0.031 Uiso calc R 1 . .
    C C3 1.0163(2) 0.9407(5) 0.66453(9) 0.0194(4) Uani d . 1 . .
    C C4 1.1478(2) 1.0934(5) 0.68919(10) 0.0231(5) Uani d . 1 . .
    H H4 1.1540 1.1816 0.7314 0.028 Uiso calc R 1 . .
    C C5 1.2662(2) 1.1150(5) 0.65264(10) 0.0250(5) Uani d . 1 . .
    H H5 1.3549 1.2165 0.6696 0.030 Uiso calc R 1 . .
    C C6 1.2576(2) 0.9872(5) 0.58970(10) 0.0254(5) Uani d . 1 . .
    H H6 1.3408 1.0049 0.5646 0.030 Uiso calc R 1 . .
    C C7 1.1318(2) 0.8385(5) 0.56422(10) 0.0214(4) Uani d . 1 . .
    H H7 1.1275 0.7528 0.5218 0.026 Uiso calc R 1 . .
    C C8 1.0086(2) 0.8132(5) 0.60139(9) 0.0179(4) Uani d . 1 . .
loop_
    _atom_site_aniso_label
    _atom_site_aniso_U_11
    _atom_site_aniso_U_22
    _atom_site_aniso_U_33
    _atom_site_aniso_U_12
    _atom_site_aniso_U_13
    _atom_site_aniso_U_23
    Cl1 0.0215(3) 0.0305(3) 0.0466(4) -0.0056(2) -0.0042(2) 0.0009(3)
    N1 0.0187(9) 0.0178(8) 0.0239(9) 0.0000(7) -0.0020(7) 0.0008(7)
    N2 0.0286(10) 0.0243(9) 0.0219(9) 0.0009(8) 0.0049(8) 0.0013(7)
    C1 0.0190(10) 0.0185(10) 0.0277(11) -0.0005(8) -0.0029(9) 0.0043(9)
    C2 0.0252(12) 0.0257(11) 0.0278(12) 0.0006(9) 0.0067(9) 0.0018(10)
    C3 0.0234(10) 0.0148(9) 0.0200(10) 0.0022(8) 0.0005(8) 0.0027(8)
    C4 0.0316(12) 0.0177(10) 0.0194(11) -0.0007(8) -0.0047(9) -0.0008(8)
    C5 0.0247(11) 0.0198(10) 0.0296(12) -0.0018(8) -0.0066(9) 0.0028(9)
    C6 0.0222(11) 0.0232(11) 0.0310(12) -0.0007(9) 0.0032(9) 0.0045(10)
    C7 0.0256(11) 0.0192(10) 0.0195(10) 0.0028(9) 0.0019(8) 0.0000(9)
    C8 0.0188(10) 0.0144(9) 0.0201(10) 0.0014(8) -0.0031(8) 0.0028(8)
loop_
    _geom_bond_atom_site_label_1
    _geom_bond_atom_site_label_2
    _geom_bond_site_symmetry_2
    _geom_bond_distance
    _geom_bond_publ_flag
    Cl1 C1 . 1.746(2) ?
    N1 C1 . 1.293(3) ?
    N1 C8 . 1.372(2) ?
    N2 C2 . 1.308(3) ?
    N2 C3 . 1.376(3) ?
    C1 C2 . 1.415(3) ?
    C2 H2 . 0.9500 ?
    C3 C4 . 1.409(3) ?
    C3 C8 . 1.415(3) ?
    C4 C5 . 1.363(3) ?
    C4 H4 . 0.9500 ?
    C5 C6 . 1.411(3) ?
    C5 H5 . 0.9500 ?
    C6 C7 . 1.365(3) ?
    C6 H6 . 0.9500 ?
    C7 C8 . 1.408(3) ?
    C7 H7 . 0.9500 ?
loop_
    _geom_angle_atom_site_label_1
    _geom_angle_atom_site_label_2
    _geom_angle_atom_site_label_3
    _geom_angle_site_symmetry_1
    _geom_angle_site_symmetry_3
    _geom_angle
    _geom_angle_publ_flag
    C1 N1 C8 . . 115.61(17) ?
    C2 N2 C3 . . 116.68(18) ?
    N1 C1 C2 . . 124.93(19) ?
    N1 C1 Cl1 . . 117.21(16) ?
    C2 C1 Cl1 . . 117.87(16) ?
    N2 C2 C1 . . 120.92(19) ?
    N2 C2 H2 . . 119.5 ?
    C1 C2 H2 . . 119.5 ?
    N2 C3 C4 . . 119.62(18) ?
    N2 C3 C8 . . 121.21(18) ?
    C4 C3 C8 . . 119.18(18) ?
    C5 C4 C3 . . 120.18(19) ?
    C5 C4 H4 . . 119.9 ?
    C3 C4 H4 . . 119.9 ?
    C4 C5 C6 . . 120.3(2) ?
    C4 C5 H5 . . 119.9 ?
    C6 C5 H5 . . 119.9 ?
    C7 C6 C5 . . 121.13(19) ?
    C7 C6 H6 . . 119.4 ?
    C5 C6 H6 . . 119.4 ?
    C6 C7 C8 . . 119.33(19) ?
    C6 C7 H7 . . 120.3 ?
    C8 C7 H7 . . 120.3 ?
    N1 C8 C7 . . 119.43(18) ?
    N1 C8 C3 . . 120.65(18) ?
    C7 C8 C3 . . 119.91(18) ?
loop_
    _geom_torsion_atom_site_label_1
    _geom_torsion_atom_site_label_2
    _geom_torsion_atom_site_label_3
    _geom_torsion_atom_site_label_4
    _geom_torsion_site_symmetry_1
    _geom_torsion_site_symmetry_2
    _geom_torsion_site_symmetry_3
    _geom_torsion_site_symmetry_4
    _geom_torsion
    _geom_torsion_publ_flag
    C8 N1 C1 C2 . . . . -0.5(3) ?
    C8 N1 C1 Cl1 . . . . 178.97(14) ?
    C3 N2 C2 C1 . . . . 0.0(3) ?
    N1 C1 C2 N2 . . . . 0.6(3) ?
    Cl1 C1 C2 N2 . . . . -178.91(16) ?
    C2 N2 C3 C4 . . . . 179.27(19) ?
    C2 N2 C3 C8 . . . . -0.5(3) ?
    N2 C3 C4 C5 . . . . 179.69(18) ?
    C8 C3 C4 C5 . . . . -0.5(3) ?
    C3 C4 C5 C6 . . . . 0.5(3) ?
    C4 C5 C6 C7 . . . . -0.3(3) ?
    C5 C6 C7 C8 . . . . 0.2(3) ?
    C1 N1 C8 C7 . . . . -179.61(18) ?
    C1 N1 C8 C3 . . . . 0.0(3) ?
    C6 C7 C8 N1 . . . . 179.40(18) ?
    C6 C7 C8 C3 . . . . -0.2(3) ?
    N2 C3 C8 N1 . . . . 0.6(3) ?
    C4 C3 C8 N1 . . . . -179.22(18) ?
    N2 C3 C8 C7 . . . . -179.87(17) ?
    C4 C3 C8 C7 . . . . 0.3(3) ?
