# Supplementary material for: 2-Chloro­quinoxaline
Source: Acta Crystallogr Sect E Struct Rep Online. 2009 Feb 4;65(Pt 3):o455. doi: 10.1107/S1600536809003717 (PMC2968544; doi:10.1107/S1600536809003717)
Supplement: Supplementary file 2 [file e-65-0o455-Isup2.hkl]

# 
# h,k,l, Fc-squared, Fo-squared, sigma(Fo-squared) and status flag 
# 
data_I
_shelx_title '  P21/n' 
_shelx_refln_list_code          4 
_shelx_F_calc_maximum      103.21 
_exptl_crystal_F_000       336.00 
_reflns_d_resolution_high  0.7699 
 
loop_ 
 _symmetry_equiv_pos_as_xyz 
 'x, y, z' 
 '-x+1/2, y+1/2, -z+1/2' 
 '-x, -y, -z' 
 'x-1/2, -y-1/2, z-1/2' 
 
_cell_length_a     9.1299 
_cell_length_b     3.8082 
_cell_length_c    21.0777 
_cell_angle_alpha  90.000 
_cell_angle_beta   93.028 
_cell_angle_gamma  90.000 
 
_shelx_F_squared_multiplier     1.000 
 
loop_ 
 _refln_index_h 
 _refln_index_k 
 _refln_index_l 
 _refln_F_squared_calc 
 _refln_F_squared_meas 
 _refln_F_squared_sigma 
 _refln_observed_status 
   2   0   0      837.93      772.46     10.16 o 
   4   0   0      874.74      864.38     13.93 o 
   6   0   0      663.94      660.46     13.98 o 
   8   0   0     2553.18     2393.54     28.34 o 
  10   0   0      253.19      268.88     26.55 o 
   1   1   0     6598.11     6653.72     55.88 o 
   2   1   0      769.53      745.90      8.47 o 
   3   1   0       99.53       98.18      3.93 o 
   4   1   0       35.78       50.58      3.50 o 
   5   1   0     1274.77     1226.35     12.37 o 
   6   1   0       36.77       41.35      4.06 o 
   7   1   0      316.71      295.03      7.03 o 
   8   1   0      204.13      195.82      8.90 o 
   9   1   0      275.16      244.84     12.06 o 
  10   1   0       25.96       28.66      7.75 o 
  11   1   0      136.68      199.35     18.74 o 
   0   2   0      810.72      795.63     12.28 o 
   1   2   0       75.29       78.44      3.28 o 
   2   2   0       91.46       98.65      4.55 o 
   3   2   0        3.56        4.26      3.38 o 
   4   2   0      463.48      441.45      8.48 o 
   5   2   0       13.74        7.47      4.99 o 
   6   2   0      277.37      279.87      7.96 o 
   7   2   0       47.12       54.33      6.35 o 
   8   2   0      107.35      116.48     17.83 o 
   9   2   0       24.16       13.32      8.37 o 
  10   2   0       55.08       73.79      9.11 o 
   1   3   0      201.36      187.63      6.51 o 
   2   3   0      348.96      332.04      7.35 o 
   3   3   0      121.47      137.29      8.18 o 
   4   3   0       17.55       19.58      4.18 o 
   5   3   0      405.82      401.75      8.85 o 
   6   3   0      317.18      317.20      9.54 o 
   7   3   0       41.57       36.52      8.81 o 
   8   3   0        2.70       -4.63      8.21 o 
   9   3   0      169.98      176.94     39.66 o 
   0   4   0        6.89        5.87      8.50 o 
   1   4   0      240.23      242.26     10.00 o 
   2   4   0       16.32       11.17      6.06 o 
   3   4   0      217.84      217.05     14.42 o 
   4   4   0        5.98       10.28      5.81 o 
   5   4   0      104.45      109.87      8.60 o 
   6   4   0       44.91       53.71     12.45 o 
 -11   0   1      325.44      359.76     29.10 o 
  -9   0   1      144.14      146.08     16.55 o 
  -7   0   1     1419.27     1363.56     21.01 o 
  -5   0   1      777.20      772.20     13.22 o 
  -3   0   1      395.61      408.64      8.22 o 
  -1   0   1      136.29      128.08      3.91 o 
   1   0   1     2221.64     2099.01     39.07 o 
   3   0   1     1374.66     1317.78     30.79 o 
   5   0   1      614.01      573.60      9.55 o 
   7   0   1      140.11      142.82      7.06 o 
   9   0   1      374.37      354.00     17.64 o 
  11   0   1       34.07       29.61     20.22 o 
 -11   1   1       23.88       34.06     14.01 o 
 -10   1   1      263.51      245.15     21.41 o 
  -9   1   1      214.75      216.21     13.46 o 
  -8   1   1      251.67      257.25     11.41 o 
  -7   1   1      110.26      124.85      6.18 o 
  -6   1   1      664.23      618.88      9.92 o 
  -5   1   1      136.27      149.10      5.60 o 
  -4   1   1      920.66      934.95      9.88 o 
  -3   1   1      411.42      413.60      5.46 o 
  -2   1   1     1036.28      992.02      9.22 o 
  -1   1   1     3420.56     3416.32     26.16 o 
   0   1   1       12.54        8.37      2.15 o 
   1   1   1      107.00      112.55      5.72 o 
   2   1   1       32.89       35.58      3.73 o 
   3   1   1      159.25      169.95      5.90 o 
   4   1   1     2717.34     2774.99     22.23 o 
   5   1   1        5.89        9.28      3.18 o 
   6   1   1       24.69       32.47      3.89 o 
   7   1   1        6.72        1.10      3.85 o 
   8   1   1      608.39      589.05     12.53 o 
   9   1   1      374.72      360.33     11.82 o 
  10   1   1      190.84      202.42     19.32 o 
  11   1   1        2.36       13.00     10.73 o 
 -10   2   1       18.17       19.86     12.46 o 
  -9   2   1      208.30      217.04     14.05 o 
  -8   2   1       41.57       43.86      8.46 o 
  -7   2   1       72.33       77.19     16.10 o 
  -6   2   1       79.07       89.70      5.96 o 
  -5   2   1      846.34      825.86     13.42 o 
  -4   2   1        7.46        6.91      3.28 o 
  -3   2   1       93.88      116.97      4.17 o 
  -2   2   1        0.95        4.53      2.76 o 
  -1   2   1      653.35      599.76      6.87 o 
   0   2   1       10.85       11.27      2.61 o 
   1   2   1     1467.80     1465.58     12.37 o 
   2   2   1     2171.88     2233.95     20.84 o 
   3   2   1     2180.40     2207.20     25.90 o 
   4   2   1        5.73       -0.45      3.80 o 
   5   2   1       54.16       51.10      5.95 o 
   6   2   1       17.96       22.78      5.01 o 
   7   2   1       81.95       74.38      7.00 o 
   8   2   1        2.82       -7.60      7.11 o 
   9   2   1      718.28      749.30     36.71 o 
  10   2   1      477.18      482.15     19.61 o 
  -9   3   1       29.38       44.99      8.62 o 
  -8   3   1        0.34        0.80      6.74 o 
  -7   3   1        5.33       -0.17      6.35 o 
  -6   3   1      102.99      111.86      8.99 o 
  -5   3   1       21.18       20.10      4.58 o 
  -4   3   1      151.84      166.12      6.52 o 
  -3   3   1        1.64       -3.89      3.48 o 
  -2   3   1      839.31      828.73     12.15 o 
  -1   3   1       42.84       49.93      4.73 o 
   0   3   1      207.55      201.12      6.64 o 
   1   3   1      125.90      127.37      5.96 o 
   2   3   1       22.70       31.55      4.32 o 
   3   3   1       72.47       86.44      5.95 o 
   4   3   1      347.25      328.40      7.47 o 
   5   3   1       54.85       59.76      6.02 o 
   6   3   1      114.35      127.44     10.39 o 
   7   3   1       15.63       19.91      8.57 o 
   8   3   1      119.76      124.26     23.50 o 
   9   3   1       61.03       56.62     11.09 o 
  -6   4   1       33.30       38.78     15.06 o 
  -5   4   1      199.96      187.85     35.69 o 
  -4   4   1       34.35       33.64      6.26 o 
  -3   4   1       39.36       32.30      6.16 o 
  -2   4   1       39.95       36.01      6.56 o 
  -1   4   1      385.94      373.34     11.45 o 
   0   4   1       41.63       46.05      6.83 o 
   1   4   1       37.97       34.05      6.64 o 
   2   4   1        2.22       -8.25      5.70 o 
   3   4   1      133.43      152.98      8.96 o 
   4   4   1        3.85       -2.52      5.53 o 
   5   4   1       83.57       90.19     10.78 o 
   6   4   1       20.05        2.80     10.76 o 
 -10   0   2       25.81       36.05     18.18 o 
  -8   0   2      673.77      650.68     17.45 o 
  -6   0   2     1329.41     1295.00     23.28 o 
  -4   0   2       15.40       26.45      4.67 o 
  -2   0   2     1596.90     1479.28     21.11 o 
   0   0   2      146.57      125.91      4.60 o 
   2   0   2      425.21      411.19      7.12 o 
   4   0   2     2728.76     2689.67     62.95 o 
   6   0   2      375.84      357.96      8.32 o 
   8   0   2        0.41       -6.84      7.46 o 
  10   0   2       36.35       40.36     12.96 o 
 -11   1   2      133.93      161.28     12.66 o 
 -10   1   2       37.16       23.15     10.59 o 
  -9   1   2      307.70      302.14     12.69 o 
  -8   1   2       76.77       83.79      8.29 o 
  -7   1   2      704.34      689.50      9.98 o 
  -6   1   2        4.02        1.16      3.46 o 
  -5   1   2       72.81       67.10      3.76 o 
  -4   1   2      194.90      203.52      4.69 o 
  -3   1   2      203.71      202.58      4.07 o 
  -2   1   2       43.39       47.31      2.66 o 
  -1   1   2     5225.58     5033.52     32.53 o 
   0   1   2     3305.76     3354.80     29.50 o 
   1   1   2     6685.94     6924.42     52.82 o 
   2   1   2      306.30      327.43      6.93 o 
   3   1   2      277.04      245.25      7.93 o 
   4   1   2       39.35       61.18      3.71 o 
   5   1   2      162.06      158.35      4.55 o 
   6   1   2        0.66       -2.60      3.31 o 
   7   1   2      591.33      557.76      9.16 o 
   8   1   2      126.22      135.47      7.59 o 
   9   1   2       36.51       40.55      7.57 o 
  10   1   2       38.51       52.29     19.81 o 
  11   1   2       72.49       87.33     12.93 o 
 -10   2   2      126.63      127.37     22.38 o 
  -9   2   2       11.98        6.86      8.10 o 
  -8   2   2      102.40      104.82     16.26 o 
  -7   2   2       69.35       77.63      7.38 o 
  -6   2   2      498.56      474.01      9.49 o 
  -5   2   2      320.42      341.28      7.60 o 
  -4   2   2       22.92       22.73      3.45 o 
  -3   2   2      140.38      148.64      5.98 o 
  -2   2   2      313.20      278.47      5.54 o 
  -1   2   2      347.22      323.72      5.05 o 
   0   2   2       54.57       45.80      3.41 o 
   1   2   2      868.50      913.53     10.11 o 
   2   2   2     1662.57     1654.23     16.91 o 
   3   2   2      589.68      639.74     10.03 o 
   4   2   2       68.95       66.06      5.59 o 
   5   2   2       48.52       54.69      6.07 o 
   6   2   2        0.88        0.57      5.55 o 
   7   2   2       25.80       12.64      6.10 o 
   8   2   2      186.73      192.02     14.98 o 
   9   2   2       14.63       11.51     11.20 o 
  10   2   2       25.79       25.35      8.23 o 
  -9   3   2        0.06       -6.88      7.28 o 
  -8   3   2       50.39       58.87      8.29 o 
  -7   3   2      101.06       94.37      8.72 o 
  -6   3   2       51.38       55.17      7.29 o 
  -5   3   2       80.23       93.57      5.15 o 
  -4   3   2       14.96       12.13      3.82 o 
  -3   3   2        0.88       -2.94      3.65 o 
  -2   3   2       44.45       46.92      5.23 o 
  -1   3   2       51.53       53.05      4.74 o 
   0   3   2      125.94      130.04      5.89 o 
   1   3   2       25.86       24.12      4.60 o 
   2   3   2      151.54      162.01      6.03 o 
   3   3   2      271.39      260.91      7.29 o 
   4   3   2       24.14       26.05      5.77 o 
   5   3   2      162.43      169.46      9.01 o 
   6   3   2        4.57        3.72      6.84 o 
   7   3   2       23.20       35.71      7.52 o 
   8   3   2        4.82       13.38      8.94 o 
   9   3   2      127.89      131.55     17.71 o 
  -6   4   2       74.93       81.07     24.46 o 
  -5   4   2        1.41       -2.02      8.18 o 
  -4   4   2        1.68        2.94      5.42 o 
  -3   4   2       45.45       47.30      6.32 o 
  -2   4   2      104.99      117.94      9.54 o 
  -1   4   2        0.01       -6.34      5.67 o 
   0   4   2       59.97       62.67      7.13 o 
   1   4   2       62.12       66.78      7.32 o 
   2   4   2       88.76       94.74      8.25 o 
   3   4   2        0.06       11.15      6.28 o 
   4   4   2      101.53       99.67     13.40 o 
   5   4   2       10.42       10.15      6.77 o 
   6   4   2        0.01        5.24     10.47 o 
 -11   0   3      278.48      304.93     27.78 o 
  -9   0   3        0.47       -4.17      7.92 o 
  -7   0   3      399.66      377.04     13.24 o 
  -5   0   3      106.52      113.65     14.71 o 
  -3   0   3     2632.70     2563.28     35.39 o 
  -1   0   3     4941.92     4769.69     37.47 o 
   1   0   3      603.45      624.03     15.47 o 
   3   0   3     1845.65     1727.28     20.53 o 
   5   0   3      833.63      930.98     14.84 o 
   7   0   3      760.86      752.13     15.03 o 
   9   0   3      211.29      209.85     16.35 o 
  11   0   3      175.57      197.70     26.96 o 
 -11   1   3        7.77       11.52     10.55 o 
 -10   1   3       28.14       46.52     16.65 o 
  -9   1   3      108.97      131.70      9.78 o 
  -8   1   3        8.79       18.95      5.33 o 
  -7   1   3      462.45      425.62      8.64 o 
  -6   1   3      193.14      196.00      6.65 o 
  -5   1   3       14.56       11.11      3.20 o 
  -4   1   3       88.06       96.27      4.06 o 
  -3   1   3        1.36       -1.63      2.01 o 
  -2   1   3     1036.97      945.95     15.83 o 
  -1   1   3       75.65       78.40      4.42 o 
   0   1   3     3244.90     3336.07     26.44 o 
   1   1   3     8563.91     8510.47     72.74 o 
   2   1   3      414.89      373.16      7.40 o 
   3   1   3      847.73      913.00     12.43 o 
   4   1   3       19.41       10.60      3.69 o 
   5   1   3        0.69        2.02      2.90 o 
   6   1   3      245.73      230.23      5.69 o 
   7   1   3        4.79        0.72      4.47 o 
   8   1   3      454.76      481.34     10.83 o 
   9   1   3      225.65      216.64     12.59 o 
  10   1   3        4.40        0.53      9.50 o 
  11   1   3       31.56       35.87     11.36 o 
 -10   2   3        7.66       25.36     13.48 o 
  -9   2   3       35.89       35.64      9.00 o 
  -8   2   3       12.38       19.52      7.89 o 
  -7   2   3        0.21        2.33      5.80 o 
  -6   2   3      669.77      660.80     10.97 o 
  -5   2   3      399.18      423.79      6.95 o 
  -4   2   3       30.57       34.24      3.30 o 
  -3   2   3      977.95      975.55     14.79 o 
  -2   2   3       18.02       19.89      2.69 o 
  -1   2   3      395.37      366.48      6.80 o 
   0   2   3        7.05       -0.70      2.98 o 
   1   2   3       43.10       63.62      6.64 o 
   2   2   3      715.54      753.83     13.79 o 
   3   2   3      911.70      891.97     13.36 o 
   4   2   3       19.57       19.72      4.91 o 
   5   2   3       15.49       27.58      5.81 o 
   6   2   3        7.28        5.41      5.84 o 
   7   2   3      371.49      379.29      9.83 o 
   8   2   3       39.72       43.80      6.28 o 
   9   2   3        4.02        6.35      6.89 o 
  10   2   3       14.01       20.58      7.90 o 
  -9   3   3        6.98       14.53      7.47 o 
  -8   3   3      151.80      159.63     10.23 o 
  -7   3   3       60.20       54.34      7.63 o 
  -6   3   3      208.50      215.66      9.68 o 
  -5   3   3        1.11        1.36      3.37 o 
  -4   3   3       17.66       15.40      5.63 o 
  -3   3   3      161.71      164.10      6.70 o 
  -2   3   3     1350.83     1310.06     14.39 o 
  -1   3   3       13.84       22.78      4.28 o 
   0   3   3        1.59        2.37      3.93 o 
   1   3   3      110.05      108.06     10.03 o 
   2   3   3      940.28      921.18     13.20 o 
   3   3   3       22.10       21.93      5.01 o 
   4   3   3       52.89       52.42      6.40 o 
   5   3   3       85.53       80.83      7.74 o 
   6   3   3      238.49      235.33     11.38 o 
   7   3   3       17.97       13.74      7.10 o 
   8   3   3      155.72      163.77     23.93 o 
   9   3   3       14.11       28.32     10.29 o 
  -6   4   3        6.88       33.80     11.23 o 
  -5   4   3        7.00       20.92      8.60 o 
  -4   4   3       54.32       60.02      6.76 o 
  -3   4   3      270.70      286.20      9.46 o 
  -2   4   3       98.36       87.72      7.09 o 
  -1   4   3        0.13        1.17      5.32 o 
   0   4   3       52.20       52.04      6.97 o 
   1   4   3        6.35       -1.11      5.97 o 
   2   4   3       20.21       26.66      6.61 o 
   3   4   3      228.61      227.01     11.71 o 
   4   4   3       64.91       75.01      8.98 o 
   5   4   3       68.67       68.54      8.19 o 
   6   4   3      129.24      104.08      9.17 o 
 -10   0   4        4.95       10.04      9.04 o 
  -8   0   4     2156.39     2137.48     43.66 o 
  -6   0   4       39.22       40.89      7.13 o 
  -4   0   4       80.05      160.64      8.43 o 
  -2   0   4     3969.17     3864.01     59.84 o 
   0   0   4    10653.24    10211.83    173.09 o 
   2   0   4     1000.70      995.93     18.38 o 
   4   0   4     1709.76     1897.89     23.27 o 
   6   0   4      926.07      895.01     22.27 o 
   8   0   4       13.18       37.68     11.23 o 
  10   0   4      214.16      235.35     18.48 o 
 -11   1   4       27.60       21.83     11.37 o 
 -10   1   4       55.02       68.67     12.10 o 
  -9   1   4       55.43       64.55      7.35 o 
  -8   1   4      247.85      233.63      8.19 o 
  -7   1   4     2073.37     1980.96     24.11 o 
  -6   1   4       72.40       75.18      4.41 o 
  -5   1   4        8.18        0.70      2.98 o 
  -4   1   4       69.95       80.70      3.26 o 
  -3   1   4      797.79      756.68      7.62 o 
  -2   1   4       16.27       15.37      2.09 o 
  -1   1   4      820.00      799.83      8.79 o 
   0   1   4      664.19      701.94      9.19 o 
   1   1   4     4489.91     4402.05     35.04 o 
   2   1   4       39.97       51.78      4.09 o 
   3   1   4     2448.16     2551.68     23.28 o 
   4   1   4      365.25      415.83      8.00 o 
   5   1   4      245.61      220.13      7.03 o 
   6   1   4       32.50       35.55      4.64 o 
   7   1   4      684.00      644.34     15.61 o 
   8   1   4        8.25        1.30      4.78 o 
   9   1   4        0.01        2.20      5.55 o 
  10   1   4        6.19       13.47     13.67 o 
  11   1   4      439.87      465.53     36.00 o 
 -10   2   4        1.77        6.69     10.34 o 
  -9   2   4      155.64      153.27     17.46 o 
  -8   2   4      349.04      368.16     24.39 o 
  -7   2   4      112.95      143.48      8.45 o 
  -6   2   4      232.72      213.29      7.67 o 
  -5   2   4       96.43      117.46      4.36 o 
  -4   2   4      612.68      613.35      7.84 o 
  -3   2   4       30.72       34.13      3.05 o 
  -2   2   4      594.70      574.45      6.92 o 
  -1   2   4       74.30       73.91      3.89 o 
   0   2   4      120.32      122.99      5.44 o 
   1   2   4      308.86      309.41      7.05 o 
   2   2   4      518.96      483.97      9.72 o 
   3   2   4        0.75       -3.70      4.33 o 
   4   2   4       52.39       61.94      5.94 o 
   5   2   4       36.29       45.03      5.22 o 
   6   2   4      927.81      862.87     13.44 o 
   7   2   4       43.78       38.37      7.06 o 
   8   2   4      114.86      109.75     13.73 o 
   9   2   4      246.96      249.27     17.11 o 
  10   2   4        5.19        9.35      9.05 o 
  -9   3   4      126.05      145.18     13.92 o 
  -8   3   4       27.75       29.94      8.33 o 
  -7   3   4       37.32       43.59      8.38 o 
  -6   3   4       20.33       22.79     12.05 o 
  -5   3   4      136.76      143.51     17.59 o 
  -4   3   4       72.07       78.90      8.26 o 
  -3   3   4      199.76      199.31      8.70 o 
  -2   3   4      358.43      349.48      8.50 o 
  -1   3   4        1.19        4.35      3.05 o 
   0   3   4       25.44       14.04      5.80 o 
   1   3   4      133.55      130.25      6.20 o 
   2   3   4      358.15      355.53      8.74 o 
   3   3   4       43.43       42.13      6.25 o 
   4   3   4       86.43       96.84      9.04 o 
   5   3   4       34.64       30.62      6.36 o 
   6   3   4       13.34        7.58      6.69 o 
   7   3   4      250.34      222.58     18.47 o 
   8   3   4       21.89       28.64     11.35 o 
   9   3   4        2.67        6.86      9.76 o 
  -6   4   4       19.69       16.04     19.10 o 
  -5   4   4       13.70       12.60      8.14 o 
  -4   4   4       69.07       55.95      9.17 o 
  -3   4   4       26.61       26.28      5.83 o 
  -2   4   4       52.08       45.42      6.16 o 
  -1   4   4      263.98      251.63      9.09 o 
   0   4   4        6.39        3.16      5.31 o 
   1   4   4       44.35       39.39      6.84 o 
   2   4   4      238.87      253.64     11.79 o 
   3   4   4       18.89       15.05      7.46 o 
   4   4   4       16.76       19.39      7.81 o 
   5   4   4        5.83       -0.16      6.91 o 
   6   4   4       70.91       82.43     13.71 o 
  -9   0   5       99.73      118.75     11.38 o 
  -7   0   5       57.71       61.68      8.94 o 
  -5   0   5     1053.32     1078.25     20.75 o 
  -3   0   5     4127.81     4120.55     54.59 o 
  -1   0   5      593.31      557.05      8.20 o 
   1   0   5     2692.07     2726.76     37.54 o 
   3   0   5        1.99       -0.15      5.83 o 
   5   0   5     1280.01     1265.04     18.13 o 
   7   0   5      266.41      260.71      9.87 o 
   9   0   5      147.80      172.08     16.10 o 
  11   0   5      198.33      190.29     19.13 o 
 -11   1   5        6.41        7.14     10.71 o 
 -10   1   5      144.68      159.03     14.45 o 
  -9   1   5        0.04       -1.46      5.64 o 
  -8   1   5      211.85      215.74      9.20 o 
  -7   1   5      157.65      168.99      8.21 o 
  -6   1   5       53.67       60.48      6.11 o 
  -5   1   5      668.43      685.78     11.87 o 
  -4   1   5     3221.18     3206.46     25.45 o 
  -3   1   5       14.41       25.01      3.04 o 
  -2   1   5       11.06       11.84      2.02 o 
  -1   1   5      681.26      639.64      8.97 o 
   0   1   5     4498.78     4366.25     38.42 o 
   1   1   5       21.24       27.18      2.51 o 
   2   1   5      849.90      833.65      9.95 o 
   3   1   5      312.01      333.89      6.78 o 
   4   1   5     1161.10     1195.75     14.08 o 
   5   1   5      295.92      297.75      7.06 o 
   6   1   5      359.62      352.61      7.88 o 
   7   1   5      135.29      151.95      6.73 o 
   8   1   5       89.24       88.40      7.38 o 
   9   1   5       13.05        7.18      6.78 o 
  10   1   5      307.89      298.20     30.90 o 
  11   1   5        0.44       14.38     11.00 o 
 -10   2   5       32.25       49.05     12.19 o 
  -9   2   5      283.02      305.47     22.98 o 
  -8   2   5        3.05        3.86      5.78 o 
  -7   2   5      227.24      232.07      9.28 o 
  -6   2   5      346.97      347.50      8.89 o 
  -5   2   5      352.01      361.38      6.32 o 
  -4   2   5       17.66       15.64      2.83 o 
  -3   2   5      439.92      427.58      6.21 o 
  -2   2   5      372.82      370.46      6.22 o 
  -1   2   5      539.97      551.07      7.71 o 
   0   2   5      167.97      169.35      5.66 o 
   1   2   5     3230.06     3214.34     31.42 o 
   2   2   5     2650.59     2694.39     28.32 o 
   3   2   5        1.32       -3.89      3.48 o 
   4   2   5        2.09        5.28      4.11 o 
   5   2   5      362.96      351.94      9.87 o 
   6   2   5       29.52       30.81      5.57 o 
   7   2   5        0.39       10.39      5.54 o 
   8   2   5      112.37      103.75      7.58 o 
   9   2   5      363.75      385.30     27.97 o 
  10   2   5      224.04      139.62     50.85 o 
  -9   3   5        1.11       15.41     17.31 o 
  -8   3   5       73.68      101.80     12.76 o 
  -7   3   5       76.96       70.84     11.12 o 
  -6   3   5      230.08      230.75     11.21 o 
  -5   3   5      303.41      300.80     11.92 o 
  -4   3   5      283.74      292.41      8.01 o 
  -3   3   5       29.73       35.76      4.71 o 
  -2   3   5        0.39       -5.38      3.59 o 
  -1   3   5      103.86      107.19      5.33 o 
   0   3   5       41.88       49.42      4.56 o 
   1   3   5       84.44       97.79      5.95 o 
   2   3   5     1915.62     1865.68     26.60 o 
   3   3   5      565.46      540.97     13.63 o 
   4   3   5       99.96      113.16      8.43 o 
   5   3   5        4.48       -5.53      5.86 o 
   6   3   5       43.80       38.45      7.67 o 
   7   3   5       99.93      102.87     13.46 o 
   8   3   5        1.88        8.22      9.35 o 
   9   3   5        1.63       -1.59      9.40 o 
  -6   4   5      206.07      186.08     12.74 o 
  -5   4   5        0.45      -10.56      7.65 o 
  -4   4   5       13.82       15.64      8.08 o 
  -3   4   5      229.09      225.70     11.45 o 
  -2   4   5        0.64        0.69      5.04 o 
  -1   4   5      101.28       93.95      6.94 o 
   0   4   5       10.95        2.33      5.37 o 
   1   4   5       32.89       29.85      5.91 o 
   2   4   5      104.53       98.11     12.11 o 
   3   4   5       29.46       22.86      7.90 o 
   4   4   5       76.72       80.58      9.35 o 
   5   4   5       87.84       91.29      8.98 o 
   6   4   5       18.57       15.71      8.79 o 
 -10   0   6       73.20       82.66     11.65 o 
  -8   0   6      419.98      411.78     15.34 o 
  -6   0   6      442.99      433.47     14.09 o 
  -4   0   6      752.34      704.03     15.75 o 
  -2   0   6       50.03       63.68      4.61 o 
   0   0   6     3269.91     3232.32     74.44 o 
   2   0   6      382.67      354.60     11.34 o 
   4   0   6     4384.86     4574.60     49.58 o 
   6   0   6      286.97      286.27      9.09 o 
   8   0   6      596.04      556.24     20.39 o 
  10   0   6      354.27      382.62     58.31 o 
 -11   1   6       36.69       37.10     12.92 o 
 -10   1   6        2.94       -3.19      6.99 o 
  -9   1   6       98.03      121.97     13.65 o 
  -8   1   6       20.34       19.17      6.27 o 
  -7   1   6       60.51       63.08      6.74 o 
  -6   1   6        1.01        4.27      4.14 o 
  -5   1   6      148.66      139.44      5.78 o 
  -4   1   6      389.76      421.66      6.79 o 
  -3   1   6      488.71      484.59      7.51 o 
  -2   1   6      152.28      143.52      3.98 o 
  -1   1   6      542.92      503.29      8.06 o 
   0   1   6       42.01       49.31      2.80 o 
   1   1   6       27.10       22.48      3.40 o 
   2   1   6       16.35       15.26      3.33 o 
   3   1   6       25.97       29.51      3.93 o 
   4   1   6      109.85      128.47      5.76 o 
   5   1   6     1993.56     2035.53     19.37 o 
   6   1   6      175.73      202.54      6.77 o 
   7   1   6       16.15       19.57      4.89 o 
   8   1   6       17.24       17.22      5.12 o 
   9   1   6      248.30      263.21     12.51 o 
  10   1   6       13.21        8.21      8.18 o 
  11   1   6       19.24       19.72     17.81 o 
 -10   2   6       18.22       -0.14     10.53 o 
  -9   2   6       81.51       98.53     12.86 o 
  -8   2   6       16.93       26.15      6.63 o 
  -7   2   6      190.11      210.24      9.35 o 
  -6   2   6      646.90      646.01     14.35 o 
  -5   2   6       35.57       41.93      5.44 o 
  -4   2   6      142.99      143.21      5.29 o 
  -3   2   6      132.45      136.29      4.49 o 
  -2   2   6      197.00      223.73      5.21 o 
  -1   2   6      626.07      655.36      8.50 o 
   0   2   6      466.33      408.59      7.57 o 
   1   2   6      589.51      610.98     10.13 o 
   2   2   6      387.85      389.13      7.82 o 
   3   2   6        2.29       -1.44      3.69 o 
   4   2   6      250.66      247.76      8.32 o 
   5   2   6       33.27       29.91      5.82 o 
   6   2   6      481.33      467.35     10.54 o 
   7   2   6        0.24       -1.27      5.30 o 
   8   2   6       57.13       63.81      7.02 o 
   9   2   6        7.12        3.82      7.04 o 
  10   2   6       49.44       51.12     22.82 o 
  -9   3   6      109.13      140.31     19.81 o 
  -8   3   6       54.45       58.14     11.08 o 
  -7   3   6       30.70       28.49      8.21 o 
  -6   3   6       80.39       76.89      8.68 o 
  -5   3   6      853.94      851.71     18.16 o 
  -4   3   6        1.69        4.36      4.04 o 
  -3   3   6       53.72       67.56      5.25 o 
  -2   3   6        3.62        5.46      3.79 o 
  -1   3   6       61.24       65.20      4.74 o 
   0   3   6        2.72       -1.64      3.67 o 
   1   3   6      150.51      155.66      6.35 o 
   2   3   6       94.84      107.71      8.26 o 
   3   3   6      531.17      522.14     12.24 o 
   4   3   6        1.82       -6.94      5.68 o 
   5   3   6      204.33      210.93      9.88 o 
   6   3   6        0.34       -1.35      6.74 o 
   7   3   6       18.59       14.79      7.42 o 
   8   3   6       26.35       18.77      8.10 o 
  -6   4   6       32.77       36.51      9.16 o 
  -5   4   6        0.46       -1.48      7.68 o 
  -4   4   6       86.68      101.54     10.13 o 
  -3   4   6       13.43        1.73      5.17 o 
  -2   4   6        1.04       -3.69      4.97 o 
  -1   4   6       43.95       42.25      6.02 o 
   0   4   6      146.23      151.01      9.01 o 
   1   4   6      128.99      121.52      7.52 o 
   2   4   6        7.26       21.73      7.49 o 
   3   4   6      247.48      234.14     14.87 o 
   4   4   6        0.17        5.88      8.65 o 
   5   4   6       14.27       -2.31      7.83 o 
   6   4   6      110.29      104.60     11.33 o 
 -11   0   7      114.44      149.71     57.03 o 
  -9   0   7      130.34      169.09     27.32 o 
  -7   0   7      148.55      164.29     11.45 o 
  -5   0   7      255.24      223.75     10.85 o 
  -3   0   7     1257.57     1285.00     22.14 o 
  -1   0   7      325.86      285.15      8.63 o 
   1   0   7      472.24      505.10     12.54 o 
   3   0   7       82.97       85.50      8.47 o 
   5   0   7       96.29      147.92     12.67 o 
   7   0   7        1.20       -5.97      9.50 o 
   9   0   7       13.02       14.71     11.63 o 
  11   0   7        9.52       14.43     14.42 o 
 -11   1   7       15.70       11.10     11.06 o 
 -10   1   7      220.46      240.04     13.72 o 
  -9   1   7        8.65        3.21      6.36 o 
  -8   1   7      165.61      164.68     13.33 o 
  -7   1   7       65.54       76.42      5.84 o 
  -6   1   7      348.09      339.22      8.15 o 
  -5   1   7        7.55        5.05      3.87 o 
  -4   1   7       79.30       75.58      6.32 o 
  -3   1   7      488.47      537.06      7.97 o 
  -2   1   7      859.01      885.86     10.39 o 
  -1   1   7        2.68        2.60      3.08 o 
   0   1   7      536.17      483.25      6.27 o 
   1   1   7      104.76      118.56      3.83 o 
   2   1   7        8.43       11.61      3.39 o 
   3   1   7       69.61       91.05      4.87 o 
   4   1   7      383.49      345.80      8.01 o 
   5   1   7       90.58      117.65      6.41 o 
   6   1   7        0.60        3.12      4.31 o 
   7   1   7       24.76       20.62      4.91 o 
   8   1   7       57.85       89.25      7.69 o 
   9   1   7       24.19       18.90      6.87 o 
  10   1   7      123.74      113.33      9.24 o 
  11   1   7        0.00      -15.10     10.07 o 
 -10   2   7       31.72       49.59     12.35 o 
  -9   2   7      185.85      188.94     12.29 o 
  -8   2   7        0.40       -3.22      5.32 o 
  -7   2   7       50.86       56.93      6.90 o 
  -6   2   7      425.85      420.19      9.37 o 
  -5   2   7      335.99      321.03      8.97 o 
  -4   2   7       31.96       36.83      3.29 o 
  -3   2   7        1.66        0.61      2.69 o 
  -2   2   7       27.35       29.22      3.04 o 
  -1   2   7     1055.23     1015.87     12.30 o 
   0   2   7       10.62       12.62      4.04 o 
   1   2   7      393.28      357.67      8.11 o 
   2   2   7      181.54      182.90      6.20 o 
   3   2   7      350.71      353.53      6.56 o 
   4   2   7        0.49       -5.11      4.82 o 
   5   2   7      242.10      237.21      8.97 o 
   6   2   7       65.01       75.17      6.49 o 
   7   2   7       32.55       34.58      7.24 o 
   8   2   7       10.45        6.88      6.77 o 
   9   2   7      233.34      225.20     17.47 o 
  10   2   7        2.61       -5.71     12.53 o 
  -9   3   7        5.56      -11.64     12.46 o 
  -8   3   7       15.66       15.50      9.16 o 
  -7   3   7       13.91       15.91      7.70 o 
  -6   3   7       20.95       12.27      6.90 o 
  -5   3   7       10.65       12.62      6.70 o 
  -4   3   7      177.25      200.83     10.22 o 
  -3   3   7       66.10       74.48      5.31 o 
  -2   3   7      400.84      404.69      8.15 o 
  -1   3   7       52.79       58.21      4.69 o 
   0   3   7      161.41      166.43      6.18 o 
   1   3   7        6.37       -0.28      4.27 o 
   2   3   7        0.37       -2.77      4.87 o 
   3   3   7      291.29      284.07     10.12 o 
   4   3   7      218.27      240.30     10.03 o 
   5   3   7        4.76       -4.28      7.58 o 
   6   3   7       19.64       21.87      7.56 o 
   7   3   7       64.30       51.98      8.63 o 
   8   3   7      148.82      141.01     13.81 o 
  -6   4   7       57.27       61.67     12.06 o 
  -5   4   7      208.75      200.20     12.40 o 
  -4   4   7       41.43       31.75      8.52 o 
  -3   4   7        4.90       15.60      7.69 o 
  -2   4   7       72.82       73.30      7.90 o 
  -1   4   7       23.77       21.75      5.62 o 
   0   4   7       11.80       13.58      5.49 o 
   1   4   7      487.79      449.21     14.69 o 
   2   4   7      367.83      339.52     16.30 o 
   3   4   7      500.19      452.20     18.23 o 
   4   4   7       60.50       55.07      9.17 o 
   5   4   7       41.30       44.28      9.05 o 
   6   4   7       38.39       42.88     12.42 o 
 -10   0   8       94.79      103.94     21.19 o 
  -8   0   8       85.61       76.60     10.09 o 
  -6   0   8      238.66      208.37     15.11 o 
  -4   0   8     2504.42     2662.78     39.85 o 
  -2   0   8      339.24      326.77      7.02 o 
   0   0   8     7078.09     7205.60     89.47 o 
   2   0   8      190.80      193.65     10.21 o 
   4   0   8     2458.90     2543.00     63.67 o 
   6   0   8        6.83       27.72      9.79 o 
   8   0   8      761.39      738.45     38.91 o 
  10   0   8        8.95       -2.13     12.31 o 
 -11   1   8       20.43       12.27      9.66 o 
 -10   1   8       13.61        9.85      7.20 o 
  -9   1   8      147.30      147.93     16.80 o 
  -8   1   8        5.11        9.48      6.26 o 
  -7   1   8      311.61      318.96     10.61 o 
  -6   1   8       36.52       44.03      4.88 o 
  -5   1   8      399.91      403.91      8.15 o 
  -4   1   8       50.01       69.14      4.71 o 
  -3   1   8       38.78       65.01      4.01 o 
  -2   1   8      164.71      152.54      5.10 o 
  -1   1   8     3205.60     3097.85     29.14 o 
   0   1   8      484.47      532.36      6.77 o 
   1   1   8       47.68       51.25      2.85 o 
   2   1   8      184.38      182.46      5.59 o 
   3   1   8      999.07      978.03     12.33 o 
   4   1   8       11.11        8.42      4.34 o 
   5   1   8       79.65       88.10      6.23 o 
   6   1   8        6.95        6.79      4.52 o 
   7   1   8      525.85      493.77     11.41 o 
   8   1   8       96.21       70.20      7.66 o 
   9   1   8      145.49      150.19      9.41 o 
  10   1   8        0.95        4.20      7.14 o 
 -10   2   8       31.73       30.71     11.85 o 
  -9   2   8       92.13       88.70      9.10 o 
  -8   2   8        9.54        7.26      6.75 o 
  -7   2   8        0.96       -1.08      6.69 o 
  -6   2   8      457.53      455.58      9.73 o 
  -5   2   8        1.36        3.17      7.05 o 
  -4   2   8        2.77       -2.01      3.48 o 
  -3   2   8       45.88       47.25      3.68 o 
  -2   2   8      664.03      669.34     13.96 o 
  -1   2   8        7.19        1.84      4.16 o 
   0   2   8      298.32      291.56      7.78 o 
   1   2   8      213.04      196.68      6.83 o 
   2   2   8       60.77       57.80      4.63 o 
   3   2   8      157.39      172.64     11.25 o 
   4   2   8      221.56      212.32     10.63 o 
   5   2   8       11.22        9.46      7.23 o 
   6   2   8      208.79      190.46     11.31 o 
   7   2   8       20.18       16.69      6.81 o 
   8   2   8      270.81      235.13     19.77 o 
   9   2   8       41.46       44.19     10.00 o 
  10   2   8       20.53       10.80     13.46 o 
  -8   3   8       11.59        6.33      8.99 o 
  -7   3   8       75.40       86.69      9.57 o 
  -6   3   8      394.58      389.22     13.20 o 
  -5   3   8       90.87      103.94      9.97 o 
  -4   3   8       29.99       33.94      7.16 o 
  -3   3   8       53.00       53.03      5.57 o 
  -2   3   8        4.59        7.79      3.81 o 
  -1   3   8      324.35      321.82      7.53 o 
   0   3   8        0.94       -0.39      4.16 o 
   1   3   8        0.92        2.76      4.96 o 
   2   3   8      660.82      628.50     15.05 o 
   3   3   8        0.22        2.38      6.71 o 
   4   3   8        6.04        1.53      6.32 o 
   5   3   8      131.31      123.28     13.62 o 
   6   3   8        1.33        2.36      8.04 o 
   7   3   8      295.39      275.26     16.98 o 
   8   3   8       10.70       13.41      9.01 o 
  -6   4   8      169.60      187.13     12.67 o 
  -5   4   8      264.27      248.31     18.47 o 
  -4   4   8      111.91      116.97     10.53 o 
  -3   4   8       47.96       44.43      8.65 o 
  -2   4   8       49.56       47.57      6.07 o 
  -1   4   8        7.20        8.39      5.81 o 
   0   4   8       15.83        2.71      5.93 o 
   1   4   8      201.05      196.24     15.35 o 
   2   4   8      168.07      195.92     11.56 o 
   3   4   8      429.05      379.74     20.88 o 
   4   4   8        4.11        0.94      9.77 o 
   5   4   8       48.83       33.14     10.83 o 
 -11   0   9      469.26      479.04     28.29 o 
  -9   0   9       51.34       56.88     10.89 o 
  -7   0   9     1341.53     1202.17     25.94 o 
  -5   0   9       11.34       13.60      6.88 o 
  -3   0   9     2120.63     2200.12     34.12 o 
  -1   0   9      869.32      803.12     15.70 o 
   1   0   9     1395.38     1431.08     62.50 o 
   3   0   9     1436.48     1398.76     25.80 o 
   5   0   9       48.10       50.11      9.62 o 
   7   0   9      543.70      550.37     20.00 o 
   9   0   9      174.44      160.73     16.45 o 
 -11   1   9        1.11       -2.86      9.14 o 
 -10   1   9       55.87       56.84      8.47 o 
  -9   1   9       88.56       76.82      8.41 o 
  -8   1   9      397.90      384.54     11.44 o 
  -7   1   9       20.22       23.56      6.21 o 
  -6   1   9      346.79      345.91      8.32 o 
  -5   1   9       36.42       40.80      3.86 o 
  -4   1   9       33.15       37.56      3.44 o 
  -3   1   9      100.88      119.07      6.34 o 
  -2   1   9     1041.82      958.31     11.24 o 
  -1   1   9      465.97      483.63      8.33 o 
   0   1   9      161.78      178.97      4.60 o 
   1   1   9      299.51      298.63      5.12 o 
   2   1   9      414.11      374.01      7.30 o 
   3   1   9        2.27       -0.84      3.81 o 
   4   1   9      802.63      803.34     12.06 o 
   5   1   9      179.93      196.41      7.60 o 
   6   1   9       93.13       93.13      7.06 o 
   7   1   9       14.58       10.74      4.70 o 
   8   1   9      294.11      326.27     11.23 o 
   9   1   9       93.00       90.57      8.66 o 
  10   1   9        1.10        1.48      7.24 o 
 -10   2   9        3.82       13.15     24.36 o 
  -9   2   9       20.25       24.85      7.69 o 
  -8   2   9       12.64        7.98      6.76 o 
  -7   2   9      285.96      270.42      9.32 o 
  -6   2   9        0.13       -1.29      4.80 o 
  -5   2   9      272.18      270.13      9.75 o 
  -4   2   9        0.97       -4.43      4.84 o 
  -3   2   9      210.14      201.95      7.78 o 
  -2   2   9      155.48      172.21      6.24 o 
  -1   2   9        0.42       -2.76      4.05 o 
   0   2   9      190.38      175.83      6.79 o 
   1   2   9       59.16       65.44      5.44 o 
   2   2   9       64.09       66.06      4.67 o 
   3   2   9     1713.04     1657.15     21.63 o 
   4   2   9       87.26       87.53     10.52 o 
   5   2   9       19.81       15.77      8.07 o 
   6   2   9      302.71      311.95     13.19 o 
   7   2   9       61.57       71.33      8.13 o 
   8   2   9       46.45       34.52      7.60 o 
   9   2   9       38.28       23.59     11.55 o 
  -8   3   9       35.24       27.80     10.89 o 
  -7   3   9        0.06       -0.29      6.11 o 
  -6   3   9      574.72      535.32     18.36 o 
  -5   3   9      265.04      264.58     11.51 o 
  -4   3   9       34.33       35.75      7.23 o 
  -3   3   9       21.69       20.12      4.61 o 
  -2   3   9       64.13       80.78      5.60 o 
  -1   3   9        1.14       -0.45      4.04 o 
   0   3   9       58.76       61.22      5.34 o 
   1   3   9       61.67       55.81      6.20 o 
   2   3   9     1767.41     1720.27     41.72 o 
   3   3   9        2.03        1.96      6.03 o 
   4   3   9       57.76       52.11      7.70 o 
   5   3   9      113.81      101.85     10.64 o 
   6   3   9       25.76       37.82      9.34 o 
   7   3   9        0.46      -10.87      7.25 o 
   8   3   9      101.50       91.03     13.53 o 
  -5   4   9      174.90      174.95     11.94 o 
  -4   4   9      111.32      128.27     10.93 o 
  -3   4   9      111.14      112.24     10.97 o 
  -2   4   9        0.00        0.12      7.38 o 
  -1   4   9       16.50        8.46      5.83 o 
   0   4   9       39.22       41.08      6.69 o 
   1   4   9        2.43       -0.91      7.01 o 
   2   4   9        0.26       -2.24      7.14 o 
   3   4   9      149.60      137.62     11.07 o 
   4   4   9       74.35       62.55      9.43 o 
   5   4   9        0.76        6.11     10.17 o 
 -10   0  10        9.77        4.19     10.26 o 
  -8   0  10      128.98      133.68     12.28 o 
  -6   0  10       45.49       54.19      9.12 o 
  -4   0  10      560.80      549.73     15.36 o 
  -2   0  10      583.26      582.02     10.10 o 
   0   0  10     1733.60     1753.89     25.44 o 
   2   0  10      930.82      904.31     19.05 o 
   4   0  10        1.51       -4.79      7.53 o 
   6   0  10      547.94      547.11     18.91 o 
   8   0  10       27.45       12.22     11.57 o 
  10   0  10      200.45      187.58     18.52 o 
 -10   1  10       15.59       29.87      7.89 o 
  -9   1  10        0.37       -6.09      6.59 o 
  -8   1  10       92.11       83.23      8.19 o 
  -7   1  10      404.83      397.29     11.29 o 
  -6   1  10       17.81       20.50      5.13 o 
  -5   1  10       47.77       44.23      4.02 o 
  -4   1  10        0.58       -0.11      3.15 o 
  -3   1  10     1881.80     1894.95     18.52 o 
  -2   1  10      310.64      313.05      6.62 o 
  -1   1  10      208.38      215.38      6.17 o 
   0   1  10      155.46      170.75      4.69 o 
   1   1  10     2551.51     2514.96     22.43 o 
   2   1  10      288.60      270.37      6.72 o 
   3   1  10      392.43      384.49      8.26 o 
   4   1  10       55.97       72.81      5.75 o 
   5   1  10      623.76      609.76     11.43 o 
   6   1  10       12.43        9.95      4.42 o 
   7   1  10      365.87      359.43     10.54 o 
   8   1  10        5.88       -3.15      6.32 o 
   9   1  10      141.83      131.36      9.37 o 
  10   1  10       47.23       49.85      8.59 o 
 -10   2  10       64.07       74.21     13.35 o 
  -9   2  10        0.14       -4.60      7.03 o 
  -8   2  10      177.53      201.33     16.24 o 
  -7   2  10       12.36       12.92      6.29 o 
  -6   2  10        3.30        3.68      4.72 o 
  -5   2  10      755.06      751.65     13.50 o 
  -4   2  10      583.17      592.91     12.51 o 
  -3   2  10      200.01      223.30      6.75 o 
  -2   2  10     1166.29     1173.58     15.18 o 
  -1   2  10       44.20       36.40      5.00 o 
   0   2  10      123.65      126.50      6.22 o 
   1   2  10       18.97       14.84      4.26 o 
   2   2  10      412.45      386.56      9.42 o 
   3   2  10      759.95      736.40     18.72 o 
   4   2  10       90.30       79.77      8.94 o 
   5   2  10        0.45       -1.40      7.09 o 
   6   2  10      577.88      542.18     16.10 o 
   7   2  10       37.16       27.56      7.39 o 
   8   2  10       32.90       24.86      9.12 o 
   9   2  10        2.76        1.11      9.00 o 
  -8   3  10        0.29       -4.84     10.06 o 
  -7   3  10       22.84       20.70      6.81 o 
  -6   3  10       48.68       46.88      7.96 o 
  -5   3  10      418.26      429.38     13.52 o 
  -4   3  10       55.53       67.80      7.95 o 
  -3   3  10       90.78      101.50      7.55 o 
  -2   3  10       42.79       42.38      4.96 o 
  -1   3  10       78.07       95.38      5.89 o 
   0   3  10      102.16      106.28      7.15 o 
   1   3  10      117.90      118.82      7.19 o 
   2   3  10      421.44      421.76     13.21 o 
   3   3  10      113.13      118.88      9.38 o 
   4   3  10       73.33       72.60      9.86 o 
   5   3  10        9.87        9.84      9.50 o 
   6   3  10        5.05       11.80      8.39 o 
   7   3  10      105.44      107.32     12.79 o 
   8   3  10       25.96       15.76      8.46 o 
  -5   4  10        9.41        3.29     11.10 o 
  -4   4  10       33.39       36.39      8.64 o 
  -3   4  10       12.57       21.65      8.15 o 
  -2   4  10       72.74       74.46      9.10 o 
  -1   4  10       36.67       52.02      6.97 o 
   0   4  10       31.99       33.35      7.87 o 
   1   4  10        6.51        2.34      6.10 o 
   2   4  10        6.43        6.51      6.52 o 
   3   4  10      238.62      200.78     12.29 o 
   4   4  10       96.77       94.01     10.35 o 
   5   4  10       12.22       26.91     11.19 o 
 -11   0  11        2.80      -10.18     10.57 o 
  -9   0  11       50.93       60.74     11.46 o 
  -7   0  11        2.44        6.95      8.63 o 
  -5   0  11      127.49      142.05     10.99 o 
  -3   0  11      765.84      736.99     11.74 o 
  -1   0  11       63.76       60.97     13.58 o 
   1   0  11      101.58      150.14      8.38 o 
   3   0  11      177.40      199.03     11.69 o 
   5   0  11     1645.84     1647.54     32.41 o 
   7   0  11       95.60       92.51     12.80 o 
   9   0  11        0.35       -3.65     11.72 o 
 -10   1  11       63.68       70.34     13.72 o 
  -9   1  11        4.21        3.48      7.16 o 
  -8   1  11      117.62      119.23     10.39 o 
  -7   1  11       73.18       65.47      7.36 o 
  -6   1  11      103.15       88.92      7.52 o 
  -5   1  11        6.46        5.91      3.49 o 
  -4   1  11      328.18      325.43      6.68 o 
  -3   1  11      155.48      168.82      5.21 o 
  -2   1  11        8.29       14.82      3.47 o 
  -1   1  11       12.60       16.89      3.70 o 
   0   1  11       58.11       46.85      3.42 o 
   1   1  11      342.71      329.08      6.20 o 
   2   1  11      129.84      130.44      5.77 o 
   3   1  11      186.70      181.90      6.78 o 
   4   1  11      885.90      876.92     13.11 o 
   5   1  11      142.95      153.60      7.55 o 
   6   1  11      150.37      164.72      8.34 o 
   7   1  11       12.85       22.35      6.55 o 
   8   1  11       22.75       12.75      6.79 o 
   9   1  11        2.34        2.14      6.96 o 
  10   1  11      199.40      199.37     16.68 o 
  -9   2  11      252.51      254.95     23.07 o 
  -8   2  11        0.51       -2.15      9.41 o 
  -7   2  11       10.05        9.03      6.81 o 
  -6   2  11        8.64        0.37      4.55 o 
  -5   2  11        2.95        9.45      4.62 o 
  -4   2  11       57.50       59.97      5.92 o 
  -3   2  11      130.20      152.37      7.17 o 
  -2   2  11        8.06        3.92      4.96 o 
  -1   2  11      103.07      127.99      6.56 o 
   0   2  11        3.03       -1.72      4.14 o 
   1   2  11      402.46      372.90      8.87 o 
   2   2  11       13.42       17.46      6.35 o 
   3   2  11        0.33        0.47      6.92 o 
   4   2  11       39.27       44.87      8.35 o 
   5   2  11      241.94      235.16     12.09 o 
   6   2  11       67.18       61.68      9.62 o 
   7   2  11      125.87      136.68     13.33 o 
   8   2  11        1.81      -10.86      8.29 o 
   9   2  11      157.83      143.61     12.87 o 
  -8   3  11        8.19       10.07     10.48 o 
  -7   3  11        3.11        1.38      6.22 o 
  -6   3  11      315.11      303.90     12.26 o 
  -5   3  11       94.95      108.91     10.72 o 
  -4   3  11      156.78      171.19      9.85 o 
  -3   3  11        0.32       -1.66      5.16 o 
  -2   3  11       40.55       54.29      5.28 o 
  -1   3  11      132.22      141.32      6.58 o 
   0   3  11       61.09       64.38      6.50 o 
   1   3  11        0.69        2.84      6.36 o 
   2   3  11      524.71      503.10     14.38 o 
   3   3  11       19.92       22.09      7.54 o 
   4   3  11        5.61       -8.26      7.71 o 
   5   3  11        1.48       -0.27      8.17 o 
   6   3  11      334.58      275.59     21.55 o 
   7   3  11      149.53      136.54     12.05 o 
  -5   4  11      103.62       96.08     10.16 o 
  -4   4  11        3.27        4.64      7.72 o 
  -3   4  11       26.02       19.51     13.05 o 
  -2   4  11      100.06      121.00     10.23 o 
  -1   4  11        6.12        2.78      5.21 o 
   0   4  11       27.46       36.85      8.25 o 
   1   4  11      298.33      296.22     18.92 o 
   2   4  11       64.71       44.48      7.55 o 
   3   4  11       36.82       32.02      8.74 o 
   4   4  11        0.34        5.78      8.49 o 
 -10   0  12       10.47       16.47     11.18 o 
  -8   0  12      881.03      787.03     32.47 o 
  -6   0  12       93.29       93.77     14.09 o 
  -4   0  12       30.87       28.88      7.83 o 
  -2   0  12        5.14        4.77      3.68 o 
   0   0  12     2854.36     3010.22     29.80 o 
   2   0  12       36.57       39.04      8.51 o 
   4   0  12       65.05       75.79     10.67 o 
   6   0  12       88.64      104.13     12.59 o 
   8   0  12      150.10      144.23     15.63 o 
  10   0  12      145.65      167.04     28.24 o 
 -10   1  12       38.49       49.19      8.89 o 
  -9   1  12      121.79      127.42     12.11 o 
  -8   1  12        4.25        0.11      6.61 o 
  -7   1  12      108.47       94.53      8.24 o 
  -6   1  12       79.16       86.53      7.66 o 
  -5   1  12       15.90       10.25      3.74 o 
  -4   1  12      461.57      452.30      7.76 o 
  -3   1  12       62.30       81.55      5.28 o 
  -2   1  12        0.54       -1.46      3.27 o 
  -1   1  12      197.39      207.61      5.94 o 
   0   1  12      107.52      128.29      4.89 o 
   1   1  12      520.03      524.27      8.04 o 
   2   1  12       99.56      116.64      6.83 o 
   3   1  12       86.92      109.99      6.23 o 
   4   1  12      614.86      604.38     11.24 o 
   5   1  12       96.63      102.58      7.00 o 
   6   1  12        1.51       -2.54      5.73 o 
   7   1  12        6.58        9.09      6.33 o 
   8   1  12       12.01       13.05      6.99 o 
   9   1  12       98.29      103.45      9.25 o 
  10   1  12        7.04       10.80      8.01 o 
  -9   2  12        0.67      -10.36      6.91 o 
  -8   2  12       71.11       82.15      9.07 o 
  -7   2  12        0.63        0.89      6.61 o 
  -6   2  12       23.54       26.89      5.78 o 
  -5   2  12        0.01       -6.61      4.40 o 
  -4   2  12      123.20      156.20     11.92 o 
  -3   2  12        0.61        4.35      4.64 o 
  -2   2  12       12.69       16.62      4.81 o 
  -1   2  12       11.29       16.36      4.77 o 
   0   2  12      360.63      344.45      8.80 o 
   1   2  12        0.26       -5.11      4.09 o 
   2   2  12       12.27       15.93      7.10 o 
   3   2  12      491.65      484.21     14.42 o 
   4   2  12        2.82        1.38      7.17 o 
   5   2  12       43.70       62.96      9.36 o 
   6   2  12      114.79       96.44     14.60 o 
   7   2  12       15.40        6.26      7.16 o 
   8   2  12       82.89       75.50     17.65 o 
   9   2  12        4.01        8.24      9.66 o 
  -8   3  12        0.42       -2.79     10.12 o 
  -7   3  12        0.04       -3.00     18.23 o 
  -6   3  12      190.10      193.64     13.55 o 
  -5   3  12      334.95      328.15     12.36 o 
  -4   3  12        1.01       -3.60      6.03 o 
  -3   3  12       16.67       21.09      6.00 o 
  -2   3  12       10.00       10.29      5.57 o 
  -1   3  12      381.91      374.67      9.14 o 
   0   3  12        7.66        9.14      5.48 o 
   1   3  12       81.84       98.39     11.32 o 
   2   3  12        3.54       -1.21      6.64 o 
   3   3  12       29.69       28.67      9.27 o 
   4   3  12        0.89       -7.68      7.99 o 
   5   3  12      176.40      135.80     15.48 o 
   6   3  12        2.37       -4.53      8.51 o 
   7   3  12       84.07       82.74     10.35 o 
  -4   4  12        1.63        3.17      7.36 o 
  -3   4  12        7.54        4.27      8.59 o 
  -2   4  12        8.92       16.09      6.71 o 
  -1   4  12       17.60        7.54      8.11 o 
   0   4  12      167.75      175.63      9.67 o 
   1   4  12       13.92        6.28      6.35 o 
   2   4  12        1.58       -4.00      6.38 o 
   3   4  12       98.82      107.39     12.87 o 
   4   4  12       20.59       37.56     14.81 o 
  -9   0  13      120.49      145.25     16.54 o 
  -7   0  13      220.30      176.54     18.48 o 
  -5   0  13      260.75      251.24     12.99 o 
  -3   0  13      339.82      350.31      8.54 o 
  -1   0  13      629.20      607.70     11.42 o 
   1   0  13      206.58      205.45      7.97 o 
   3   0  13      311.86      300.41     13.95 o 
   5   0  13        7.51       15.00     11.13 o 
   7   0  13        0.82        1.38     10.36 o 
   9   0  13      422.88      395.01     54.58 o 
 -10   1  13      150.43      149.60     10.99 o 
  -9   1  13       20.88       19.22      7.57 o 
  -8   1  13        1.11       -1.00      6.53 o 
  -7   1  13        3.59       -0.87      6.19 o 
  -6   1  13      132.42      142.67      8.74 o 
  -5   1  13      226.97      216.59      9.00 o 
  -4   1  13     1559.93     1491.35     15.39 o 
  -3   1  13       73.27       80.88      5.43 o 
  -2   1  13      304.07      300.18      7.08 o 
  -1   1  13       10.29       10.09      4.08 o 
   0   1  13      441.71      405.01      7.51 o 
   1   1  13      126.50      141.68      5.21 o 
   2   1  13       81.24       89.76      5.06 o 
   3   1  13       63.91       72.50      5.93 o 
   4   1  13     1354.86     1311.16     17.14 o 
   5   1  13      136.35      152.95      7.91 o 
   6   1  13        2.28        0.26      5.86 o 
   7   1  13        2.20        3.87      6.43 o 
   8   1  13      174.25      185.08     11.78 o 
   9   1  13       30.47       24.58      9.00 o 
  -9   2  13       19.22        9.55      9.14 o 
  -8   2  13        3.27       11.58      7.45 o 
  -7   2  13        8.67       -2.73      6.65 o 
  -6   2  13      288.17      268.38     31.12 o 
  -5   2  13      837.30      826.25     13.23 o 
  -4   2  13      110.15      114.36      6.92 o 
  -3   2  13       35.74       41.07      5.58 o 
  -2   2  13      287.66      296.87      7.96 o 
  -1   2  13       72.02       77.70      7.62 o 
   0   2  13        0.46        0.97      4.45 o 
   1   2  13      535.99      535.85     10.66 o 
   2   2  13      740.16      724.31     19.72 o 
   3   2  13      709.67      689.16     24.15 o 
   4   2  13      189.84      181.95     11.46 o 
   5   2  13      272.25      272.01     13.02 o 
   6   2  13      102.36       90.04     10.39 o 
   7   2  13        4.89        6.80      8.68 o 
   8   2  13        2.48       -9.02      8.58 o 
  -7   3  13       35.83       32.88     11.85 o 
  -6   3  13       59.83       61.70      8.09 o 
  -5   3  13       41.28       43.50      7.68 o 
  -4   3  13       15.07       12.50      6.61 o 
  -3   3  13       48.88       56.92      6.92 o 
  -2   3  13       19.66       16.32      5.83 o 
  -1   3  13       77.64       84.90      6.90 o 
   0   3  13       91.71       95.37      8.98 o 
   1   3  13       30.20       43.12     10.32 o 
   2   3  13       25.23       38.07      7.84 o 
   3   3  13      274.08      228.92     11.54 o 
   4   3  13       78.08       83.93     36.51 o 
   5   3  13       50.11       56.26     10.40 o 
   6   3  13       99.86       90.64     23.60 o 
   7   3  13        0.24       -2.21     10.02 o 
  -4   4  13        9.27        8.34      7.97 o 
  -3   4  13        8.29        7.62      6.53 o 
  -2   4  13       37.32       53.00      7.40 o 
  -1   4  13       27.48       28.46     11.40 o 
   0   4  13        0.00       -0.88      6.04 o 
   1   4  13       20.78       14.36      8.02 o 
   2   4  13       25.68       30.90      7.48 o 
   3   4  13       30.86       41.97      9.32 o 
 -10   0  14       42.66       32.88     12.20 o 
  -8   0  14        0.05       -5.05      9.07 o 
  -6   0  14      341.32      317.01     14.94 o 
  -4   0  14      332.86      330.74     14.03 o 
  -2   0  14      348.27      359.62      9.20 o 
   0   0  14      150.47      142.08      6.23 o 
   2   0  14       91.16      116.95      9.00 o 
   4   0  14     2709.46     2745.27     45.89 o 
   6   0  14       60.93       69.67     12.36 o 
   8   0  14      267.57      272.78     17.84 o 
 -10   1  14        4.70        0.98      7.80 o 
  -9   1  14       50.23       48.53      9.26 o 
  -8   1  14       14.02       10.90      7.11 o 
  -7   1  14      403.31      365.85     12.90 o 
  -6   1  14        0.91       -0.16      6.17 o 
  -5   1  14       36.24       37.24      6.62 o 
  -4   1  14      270.07      259.19      6.64 o 
  -3   1  14       24.48       32.65      4.87 o 
  -2   1  14       79.90       90.09      5.14 o 
  -1   1  14      624.11      612.80      9.73 o 
   0   1  14       11.10       10.84      3.71 o 
   1   1  14      176.66      186.24      5.78 o 
   2   1  14       53.27       62.68      4.27 o 
   3   1  14      411.26      397.12      9.51 o 
   4   1  14       48.93       51.94      6.18 o 
   5   1  14      551.48      576.25     12.02 o 
   6   1  14      266.82      280.06      9.93 o 
   7   1  14      187.26      217.53     10.25 o 
   8   1  14       18.07       23.64      7.41 o 
   9   1  14       29.17       32.36      8.08 o 
  -9   2  14       11.42       -5.32      7.63 o 
  -8   2  14        3.57        1.19      7.34 o 
  -7   2  14        0.84       -9.72      6.48 o 
  -6   2  14      277.98      249.36     35.31 o 
  -5   2  14      679.66      678.46     14.61 o 
  -4   2  14      100.29      108.63      6.94 o 
  -3   2  14        0.48       -1.71      4.65 o 
  -2   2  14      229.35      229.76      9.50 o 
  -1   2  14        1.51        2.15      4.20 o 
   0   2  14      238.35      228.67      8.11 o 
   1   2  14        4.55        6.87      6.17 o 
   2   2  14      315.97      293.41     18.13 o 
   3   2  14      170.61      166.82     10.83 o 
   4   2  14       68.69       59.99      9.09 o 
   5   2  14       15.29       16.16      8.55 o 
   6   2  14       14.28       15.89      8.66 o 
   7   2  14        1.40       -1.05      8.90 o 
   8   2  14      114.90      121.61     21.26 o 
  -7   3  14       43.41       42.53     23.90 o 
  -6   3  14       48.76       43.54      8.31 o 
  -5   3  14       20.29       20.81      7.20 o 
  -4   3  14       62.54       68.25      8.19 o 
  -3   3  14       18.04       20.90      6.15 o 
  -2   3  14       30.45       28.48      6.30 o 
  -1   3  14      445.63      423.64     21.31 o 
   0   3  14       18.57       31.36      7.52 o 
   1   3  14        0.59       -0.62      6.95 o 
   2   3  14        0.50       -0.43      7.03 o 
   3   3  14       36.20       38.71     10.19 o 
   4   3  14        2.07      -12.59      8.39 o 
   5   3  14       39.37       39.23      9.47 o 
   6   3  14       97.17       79.77     11.03 o 
  -3   4  14       58.69       62.52      8.09 o 
  -2   4  14       98.26       98.93     11.00 o 
  -1   4  14       29.98       40.00     15.01 o 
   0   4  14        0.04       -7.57      7.50 o 
   1   4  14       32.30       33.28      7.32 o 
   2   4  14       34.85       37.36      9.20 o 
   3   4  14       29.75       18.52      9.09 o 
  -9   0  15        0.44       11.31     10.27 o 
  -7   0  15       94.93      102.17     12.24 o 
  -5   0  15        9.54        5.89      8.01 o 
  -3   0  15     4143.98     3993.24     57.05 o 
  -1   0  15        5.91       10.30      4.34 o 
   1   0  15        4.58        4.64      5.27 o 
   3   0  15      561.85      528.06     17.99 o 
   5   0  15     2146.85     2100.10     39.57 o 
   7   0  15       94.82      113.20     14.53 o 
   9   0  15       42.04       37.11     15.68 o 
  -9   1  15        1.15       -5.89      6.97 o 
  -8   1  15       34.72       42.89      7.99 o 
  -7   1  15       75.94       57.47      8.02 o 
  -6   1  15       45.86       55.00      7.50 o 
  -5   1  15      104.45      107.79     11.51 o 
  -4   1  15      259.44      252.47      6.73 o 
  -3   1  15       42.62       51.00      5.65 o 
  -2   1  15      787.04      757.04     11.58 o 
  -1   1  15        7.64        5.79      3.97 o 
   0   1  15       21.88       21.42      4.20 o 
   1   1  15       91.29      120.23      5.55 o 
   2   1  15      366.86      339.02     10.94 o 
   3   1  15      167.63      155.93      7.54 o 
   4   1  15      127.70      131.85      7.60 o 
   5   1  15       69.87       73.50      7.13 o 
   6   1  15      130.82      153.55     10.26 o 
   7   1  15       19.95       10.36      6.81 o 
   8   1  15      267.60      287.04     13.36 o 
   9   1  15        0.04        2.28     10.10 o 
  -9   2  15       30.19       40.31      9.00 o 
  -8   2  15        0.42       -6.46      7.08 o 
  -7   2  15       11.39        4.14      7.13 o 
  -6   2  15       53.26       48.82      9.12 o 
  -5   2  15       75.16       81.97      8.61 o 
  -4   2  15        0.59        2.73      4.84 o 
  -3   2  15      136.31      165.79     12.97 o 
  -2   2  15        0.01       -4.27      4.26 o 
  -1   2  15      142.35      153.54      6.76 o 
   0   2  15       15.86       14.53      5.03 o 
   1   2  15       88.73      102.32     10.18 o 
   2   2  15        1.04       -2.92      7.94 o 
   3   2  15      163.46      145.39     12.14 o 
   4   2  15       41.30       17.67      8.39 o 
   5   2  15        0.57       -6.32      7.96 o 
   6   2  15       21.51       16.51      8.77 o 
   7   2  15      157.16      169.26     16.60 o 
   8   2  15        0.17       -7.19      9.35 o 
  -7   3  15        0.04       -4.51     10.52 o 
  -6   3  15      135.80      149.03     39.72 o 
  -5   3  15        0.87       -9.18      6.35 o 
  -4   3  15       10.55       17.71      6.13 o 
  -3   3  15        7.52        5.94      5.85 o 
  -2   3  15       60.30       83.81      7.37 o 
  -1   3  15      152.95      161.14      8.58 o 
   0   3  15        4.15        9.15      7.15 o 
   1   3  15       11.86       13.37     15.43 o 
   2   3  15      258.06      268.23     12.41 o 
   3   3  15      111.11      123.06     12.65 o 
   4   3  15       91.21       84.09     22.26 o 
   5   3  15        3.31       -3.04      8.59 o 
   6   3  15       64.47       38.80     10.13 o 
  -2   4  15       92.66      106.63     16.95 o 
  -1   4  15       57.66       67.68     12.37 o 
   0   4  15      110.86      125.50     11.37 o 
   1   4  15        6.42        3.66      6.85 o 
   2   4  15       29.77       25.77      8.98 o 
  -8   0  16      219.23      172.15     14.81 o 
  -6   0  16       18.13       16.55      9.35 o 
  -4   0  16      620.18      592.36     20.02 o 
  -2   0  16        1.52        0.95      4.68 o 
   0   0  16       41.19       48.18      5.42 o 
   2   0  16      199.56      210.34     10.92 o 
   4   0  16      192.29      230.14     20.78 o 
   6   0  16      102.27      118.51     22.26 o 
   8   0  16       29.56       25.14     12.45 o 
  -9   1  16        7.54        2.38      7.54 o 
  -8   1  16        8.46        7.38      7.06 o 
  -7   1  16      180.92      163.55     22.09 o 
  -6   1  16       27.94        7.16      7.13 o 
  -5   1  16       20.88       16.48      6.40 o 
  -4   1  16      393.14      375.97     10.99 o 
  -3   1  16        0.88       -0.60      2.23 o 
  -2   1  16       42.86       40.94      5.01 o 
  -1   1  16       38.49       49.12      5.55 o 
   0   1  16       40.04       46.96      4.76 o 
   1   1  16      271.28      261.10      7.01 o 
   2   1  16        5.36        4.06      6.20 o 
   3   1  16      380.00      394.33     12.22 o 
   4   1  16      211.46      199.60      8.56 o 
   5   1  16       81.25      102.93      7.79 o 
   6   1  16       51.22       55.08      7.35 o 
   7   1  16      184.68      183.92     10.06 o 
   8   1  16        0.89       -5.87      9.35 o 
  -8   2  16       47.19       56.15     10.11 o 
  -7   2  16        1.49        0.42      8.16 o 
  -6   2  16       28.52       33.06      8.49 o 
  -5   2  16        0.35       -5.30      6.85 o 
  -4   2  16       35.02       43.38      5.62 o 
  -3   2  16        0.45       -1.33      4.78 o 
  -2   2  16      233.41      248.67      8.02 o 
  -1   2  16      142.05      151.92      7.59 o 
   0   2  16      144.35      138.58      7.33 o 
   1   2  16        6.74       13.32      7.78 o 
   2   2  16       31.20       38.21     11.18 o 
   3   2  16       28.17        5.61      9.29 o 
   4   2  16       49.95       52.27      9.21 o 
   5   2  16        7.97       -3.96      8.27 o 
   6   2  16      482.56      487.51     27.27 o 
   7   2  16      268.02      269.93     23.08 o 
  -6   3  16       10.08       11.25     10.85 o 
  -5   3  16       63.29       65.58      8.39 o 
  -4   3  16        0.02        2.22      5.87 o 
  -3   3  16       65.64       79.55      8.28 o 
  -2   3  16        0.35       -7.46      5.26 o 
  -1   3  16        2.58        9.29      7.13 o 
   0   3  16        4.17       -5.44      7.00 o 
   1   3  16       82.40       80.97      9.49 o 
   2   3  16       23.09       20.30      9.71 o 
   3   3  16       15.89       17.40      9.81 o 
   4   3  16        7.00       -5.07      9.13 o 
   5   3  16       11.81        1.95     10.10 o 
   6   3  16        6.66        4.67      9.03 o 
  -1   4  16       18.46        2.08     10.00 o 
   0   4  16       45.86       45.61      9.77 o 
  -9   0  17      121.70      111.43     14.29 o 
  -7   0  17       20.42       14.95      9.74 o 
  -5   0  17        3.79       -4.94      8.44 o 
  -3   0  17      741.53      730.70     21.65 o 
  -1   0  17        6.03        7.97      4.63 o 
   1   0  17      398.05      405.94     11.48 o 
   3   0  17        2.44       10.21     13.38 o 
   5   0  17       34.84       36.72     15.93 o 
   7   0  17      226.38      236.88     17.90 o 
  -9   1  17        0.51       -5.41      7.60 o 
  -8   1  17       35.14       39.55     10.55 o 
  -7   1  17        0.70       18.21      7.28 o 
  -6   1  17       24.95       20.06      6.94 o 
  -5   1  17       72.72       67.15      9.41 o 
  -4   1  17      601.47      537.58     22.35 o 
  -3   1  17      322.22      303.00     10.09 o 
  -2   1  17       30.70       38.55      4.74 o 
  -1   1  17        2.95        5.26      4.31 o 
   0   1  17       16.97       24.51      4.61 o 
   1   1  17       16.99       19.09      4.44 o 
   2   1  17      254.71      242.56     10.44 o 
   3   1  17        0.33       -1.30      6.61 o 
   4   1  17       72.88       75.76      7.19 o 
   5   1  17      344.86      334.46     10.45 o 
   6   1  17       16.13        9.05      6.65 o 
   7   1  17        3.52        3.54      9.30 o 
   8   1  17        7.37       -2.97      9.78 o 
  -8   2  17        2.00       -1.18      7.73 o 
  -7   2  17       83.49       85.72     12.07 o 
  -6   2  17       60.43       76.70     12.93 o 
  -5   2  17       71.19       75.34     10.64 o 
  -4   2  17        7.51        7.96      4.89 o 
  -3   2  17       19.36       23.77      5.55 o 
  -2   2  17      149.48      162.83      7.25 o 
  -1   2  17        1.78        0.40      5.23 o 
   0   2  17       14.11       10.61      7.70 o 
   1   2  17      141.86      151.57     11.99 o 
   2   2  17       55.48       45.65      9.83 o 
   3   2  17       38.62       36.44      9.61 o 
   4   2  17        0.85       -4.17      8.97 o 
   5   2  17       31.26       19.29      8.84 o 
   6   2  17      118.35      115.96     23.26 o 
   7   2  17       10.58       16.77     10.43 o 
  -6   3  17       50.45       39.79     12.24 o 
  -5   3  17       89.68      112.43     17.26 o 
  -4   3  17       14.92       12.89      6.49 o 
  -3   3  17        2.61       -4.29      5.86 o 
  -2   3  17       74.37       85.87      7.69 o 
  -1   3  17       21.91       14.89      7.51 o 
   0   3  17       14.18       12.76      7.59 o 
   1   3  17        6.65        3.73      7.45 o 
   2   3  17      235.08      236.43     15.81 o 
   3   3  17        6.41        7.08     10.11 o 
   4   3  17        3.50        8.49     10.21 o 
   5   3  17        1.91      -13.39      9.73 o 
  -8   0  18       46.77       40.87     11.52 o 
  -6   0  18       15.48       26.59     10.06 o 
  -4   0  18      773.55      766.43     35.03 o 
  -2   0  18       95.65      104.02      7.19 o 
   0   0  18      206.16      225.92      8.14 o 
   2   0  18       69.32       80.20      7.58 o 
   4   0  18      856.76      844.47     23.99 o 
   6   0  18      376.63      361.86     32.07 o 
   8   0  18       16.91       19.08     13.21 o 
  -9   1  18       47.55       42.03      8.96 o 
  -8   1  18        3.63        8.87      7.68 o 
  -7   1  18        0.21        3.36      6.89 o 
  -6   1  18       11.93        3.91      7.66 o 
  -5   1  18       23.21       19.70      6.88 o 
  -4   1  18       40.94       35.94      6.96 o 
  -3   1  18      824.05      806.29     24.25 o 
  -2   1  18      484.96      467.65     11.81 o 
  -1   1  18       29.59       39.94      4.87 o 
   0   1  18       32.23       32.10      4.86 o 
   1   1  18      132.66      140.55      9.15 o 
   2   1  18        2.38        2.40      6.64 o 
   3   1  18        0.28       -2.75      6.76 o 
   4   1  18        5.10       12.02      6.79 o 
   5   1  18      777.13      791.08     16.43 o 
   6   1  18      292.86      260.78     28.22 o 
   7   1  18       31.80       20.77     13.66 o 
   8   1  18       39.08       42.66     11.74 o 
  -7   2  18        0.10        5.17      8.58 o 
  -6   2  18      122.80      113.76     16.01 o 
  -5   2  18        3.40       12.32      7.65 o 
  -4   2  18       47.34       54.98     13.06 o 
  -3   2  18       20.05       20.29      5.10 o 
  -2   2  18      147.50      159.02      7.45 o 
  -1   2  18      326.52      319.75     12.25 o 
   0   2  18      351.28      327.96     14.99 o 
   1   2  18        0.36        5.41      7.88 o 
   2   2  18        2.43        2.14      8.51 o 
   3   2  18       19.77       19.67     15.83 o 
   4   2  18       83.59       64.51     11.43 o 
   5   2  18        3.55        3.54      8.89 o 
   6   2  18       84.28       83.50     11.29 o 
   7   2  18       10.94        9.13     11.76 o 
  -5   3  18      224.73      276.43     17.02 o 
  -4   3  18       11.58       10.87      6.79 o 
  -3   3  18        4.89        4.18      6.07 o 
  -2   3  18       95.62       96.39     13.93 o 
  -1   3  18      145.95      140.40     11.84 o 
   0   3  18       26.50       19.71      9.41 o 
   1   3  18       42.18       48.58     10.64 o 
   2   3  18       97.24       92.33     12.59 o 
   3   3  18       50.21       44.45     11.42 o 
   4   3  18       39.38       42.68     11.41 o 
  -7   0  19        9.70        6.02     10.42 o 
  -5   0  19      247.45      203.77     19.66 o 
  -3   0  19      885.74      797.66     22.12 o 
  -1   0  19       67.24       79.29      7.49 o 
   1   0  19      472.28      438.38     12.47 o 
   3   0  19      163.81      192.78     13.42 o 
   5   0  19       20.34       29.81     12.45 o 
   7   0  19        2.62        7.73     12.34 o 
  -8   1  19        7.46        6.09      7.79 o 
  -7   1  19        8.02        1.15      7.24 o 
  -6   1  19       58.94       36.50      7.76 o 
  -5   1  19       29.70       31.39      7.40 o 
  -4   1  19       27.62       29.24      7.01 o 
  -3   1  19      151.52      138.13     16.02 o 
  -2   1  19      427.48      440.90      9.15 o 
  -1   1  19        3.39        7.69      4.41 o 
   0   1  19      379.07      362.57     11.01 o 
   1   1  19       16.67       18.81      6.77 o 
   2   1  19        0.38        1.78      7.76 o 
   3   1  19        6.62       10.86      7.37 o 
   4   1  19      149.15      181.65     20.47 o 
   5   1  19       11.73        1.89      8.54 o 
   6   1  19       20.80       15.30      9.83 o 
   7   1  19       11.57        3.96     10.98 o 
  -7   2  19        6.54       14.25      9.30 o 
  -6   2  19       14.72       23.51      8.89 o 
  -5   2  19       66.31       87.93     19.76 o 
  -4   2  19       30.36       35.60      8.51 o 
  -3   2  19        1.72        3.87      5.36 o 
  -2   2  19        1.35       -1.43      5.22 o 
  -1   2  19      140.76      165.65     19.71 o 
   0   2  19        0.63       -4.08     10.93 o 
   1   2  19       59.32       60.30     10.08 o 
   2   2  19       11.92       21.19      9.39 o 
   3   2  19      125.18       98.85     12.15 o 
   4   2  19       28.89       24.96     10.28 o 
   5   2  19      170.60      172.75     53.15 o 
   6   2  19      179.21      154.59     44.63 o 
  -5   3  19       44.90       59.87     10.48 o 
  -4   3  19        4.46        2.14      6.42 o 
  -3   3  19        7.68        8.46      6.47 o 
  -2   3  19       10.73       10.70      7.54 o 
  -1   3  19       37.75       45.99     11.56 o 
   0   3  19        7.84       -1.25      7.87 o 
   1   3  19       17.60        8.59     10.26 o 
   2   3  19        0.15       -2.31      9.32 o 
   3   3  19       21.38        9.07     11.90 o 
   4   3  19       66.10       69.82     31.20 o 
  -8   0  20       27.08       17.41     11.10 o 
  -6   0  20       66.34       61.33     14.45 o 
  -4   0  20      153.51      128.18     12.89 o 
  -2   0  20       60.10       59.86      8.65 o 
   0   0  20       28.15       29.41      5.91 o 
   2   0  20      143.15      150.01     19.81 o 
   4   0  20      175.74      182.32     14.29 o 
   6   0  20        3.41       -1.03      8.95 o 
  -8   1  20       61.99       52.10      9.08 o 
  -7   1  20      124.22      126.26     22.97 o 
  -6   1  20        0.91        3.04      7.04 o 
  -5   1  20       10.86        7.97      7.04 o 
  -4   1  20        0.34        2.01      6.48 o 
  -3   1  20       17.03       11.69      6.46 o 
  -2   1  20       13.36       11.76      4.79 o 
  -1   1  20       68.00       81.80      5.79 o 
   0   1  20      141.24      120.80     10.18 o 
   1   1  20       42.30       28.38      7.53 o 
   2   1  20       16.93       21.08      7.61 o 
   3   1  20      101.18      107.95     15.68 o 
   4   1  20       28.17       36.06     12.00 o 
   5   1  20       13.02        3.69      9.27 o 
   6   1  20       21.33       28.79     10.45 o 
   7   1  20       35.93       38.68     11.23 o 
  -6   2  20       29.12       22.53      9.27 o 
  -5   2  20       17.67       27.62      8.94 o 
  -4   2  20        0.31       -1.43      7.24 o 
  -3   2  20        0.09       -2.02      5.17 o 
  -2   2  20      355.58      363.50     11.08 o 
  -1   2  20      272.04      254.91     14.62 o 
   0   2  20        0.26       -1.00      8.01 o 
   1   2  20       13.89       17.41      9.05 o 
   2   2  20        1.87        4.44      9.27 o 
   3   2  20       28.78       43.66     14.30 o 
   4   2  20       13.99       10.71      9.90 o 
   5   2  20        6.63        7.28     10.51 o 
   6   2  20      158.33      132.33     44.50 o 
  -4   3  20        7.03        6.73      9.90 o 
  -3   3  20        1.06        4.47      7.82 o 
  -2   3  20       28.02       28.90      8.52 o 
  -1   3  20      415.08      432.62     15.57 o 
   0   3  20       91.48       95.25     12.65 o 
   1   3  20        3.25      -13.00      8.66 o 
   2   3  20        1.20        2.79      9.56 o 
   3   3  20        0.52        0.80     10.15 o 
  -7   0  21        4.21        4.05     13.48 o 
  -5   0  21       33.51       36.18     10.76 o 
  -3   0  21       68.21       57.39     10.82 o 
  -1   0  21       65.64       70.73      6.79 o 
   1   0  21      141.65      128.88      9.22 o 
   3   0  21       83.94      109.82     12.19 o 
   5   0  21        0.95       -3.94      9.89 o 
   7   0  21      142.55      141.10     13.53 o 
  -7   1  21       29.58       16.13     11.06 o 
  -6   1  21       52.38       40.67      8.27 o 
  -5   1  21        7.20       -4.22      8.81 o 
  -4   1  21        4.33        1.15      6.78 o 
  -3   1  21       20.16       11.78      6.05 o 
  -2   1  21        0.28       -1.11      5.65 o 
  -1   1  21       14.82       11.49      4.79 o 
   0   1  21       74.17       87.02      7.72 o 
   1   1  21       33.57       18.49      8.83 o 
   2   1  21      216.89      217.62     14.64 o 
   3   1  21        0.09       -1.27      9.47 o 
   4   1  21       41.98       41.80     11.45 o 
   5   1  21       48.17       38.61     11.89 o 
   6   1  21        0.02        3.96     11.27 o 
  -6   2  21        0.13       -1.05      8.43 o 
  -5   2  21       84.65      102.66     21.22 o 
  -4   2  21       84.81       95.96     12.76 o 
  -3   2  21        3.29        1.82      6.67 o 
  -2   2  21      377.68      393.99     11.53 o 
  -1   2  21        2.47       -1.43      8.07 o 
   0   2  21        5.49       -4.16      8.26 o 
   1   2  21        0.46       -1.73      8.51 o 
   2   2  21        0.00        5.55      9.39 o 
   3   2  21      255.76      274.00     16.47 o 
   4   2  21       33.47       19.37     10.78 o 
   5   2  21       17.19        3.19     10.66 o 
  -2   3  21        0.45        9.56      8.32 o 
  -1   3  21       43.88       33.96     19.35 o 
   0   3  21       15.09       20.18     10.42 o 
   1   3  21        8.72        9.50     18.07 o 
   2   3  21       65.07       57.62     12.18 o 
  -6   0  22        0.49      -10.27      9.95 o 
  -4   0  22        8.30        3.58     11.85 o 
  -2   0  22       29.03       18.00      8.82 o 
   0   0  22       64.23       54.10      7.67 o 
   2   0  22        1.71       -6.74     14.96 o 
   4   0  22       58.23       61.83     11.68 o 
   6   0  22        0.06      -14.20      9.47 o 
  -7   1  22       20.75       16.33      8.14 o 
  -6   1  22       13.84       10.56      8.55 o 
  -5   1  22        0.50       -8.71      6.99 o 
  -4   1  22        8.34        3.49      6.88 o 
  -3   1  22      221.77      222.75     21.37 o 
  -2   1  22       70.21       66.15      7.45 o 
  -1   1  22       26.73       31.06      5.74 o 
   0   1  22        4.44        7.56      6.89 o 
   1   1  22        0.38        4.56      7.28 o 
   2   1  22       29.22       29.98      9.92 o 
   3   1  22       48.26       59.85     11.85 o 
   4   1  22        9.64        2.04     10.38 o 
   5   1  22        1.32       -0.25     10.57 o 
   6   1  22       12.95        8.54     11.74 o 
  -5   2  22       48.41       47.42      9.93 o 
  -4   2  22       38.09       41.02      9.75 o 
  -3   2  22        0.69       -4.86      6.84 o 
  -2   2  22      230.45      254.98     33.34 o 
  -1   2  22       97.77      109.44     13.22 o 
   0   2  22        8.96        1.95      8.68 o 
   1   2  22        0.13       -8.78      8.31 o 
   2   2  22       43.00       35.20     11.30 o 
   3   2  22        3.59        1.42     10.19 o 
   4   2  22        0.57        2.53     10.62 o 
  -5   0  23       19.54       14.35     10.98 o 
  -3   0  23      302.45      328.88     14.40 o 
  -1   0  23        1.33        0.64      7.56 o 
   1   0  23      695.20      679.39     41.41 o 
   3   0  23       13.48       14.68     10.21 o 
   5   0  23      251.53      285.78     33.09 o 
  -6   1  23       46.35       49.00      8.96 o 
  -5   1  23       13.72        9.16      7.75 o 
  -4   1  23      189.56      162.60     25.62 o 
  -3   1  23       47.39       48.42      8.05 o 
  -2   1  23       21.21       19.78      7.23 o 
  -1   1  23       23.40       19.45      9.18 o 
   0   1  23       99.99       94.08     10.78 o 
   1   1  23        3.71        3.55      7.26 o 
   2   1  23      140.31      134.81     13.99 o 
   3   1  23       20.37       21.02     13.28 o 
   4   1  23       97.33       98.19     14.04 o 
   5   1  23       61.21       73.88     13.84 o 
  -4   2  23        0.04       -3.87      7.41 o 
  -3   2  23       45.64       49.62      8.52 o 
  -2   2  23        4.13        3.00     11.47 o 
  -1   2  23        2.48       -4.04      8.34 o 
   0   2  23        2.24       14.44     20.37 o 
   1   2  23       50.21       63.03     12.41 o 
   2   2  23        2.63       -0.86      9.68 o 
   3   2  23        4.34       20.36     10.92 o 
  -6   0  24      112.41       75.98     19.91 o 
  -4   0  24        0.70       11.29     10.69 o 
  -2   0  24       40.27       43.65      9.38 o 
   0   0  24       17.30       27.47     16.44 o 
   2   0  24        3.78        0.45      9.72 o 
   4   0  24       32.27       43.89     19.50 o 
  -5   1  24        7.87        1.48      7.92 o 
  -4   1  24       57.76       57.29      8.80 o 
  -3   1  24        3.46        5.07      7.30 o 
  -2   1  24        7.14        7.21      7.17 o 
  -1   1  24        6.48        1.73     10.35 o 
   0   1  24        1.98        0.09      7.34 o 
   1   1  24       92.38      109.68     23.33 o 
   2   1  24       34.89       45.61     11.04 o 
   3   1  24        3.17        4.32     10.57 o 
   4   1  24       18.96       21.60     11.95 o 
  -3   2  24        2.10       12.75     12.45 o 
  -2   2  24       16.46        0.06     11.66 o 
  -1   2  24        0.68        2.48      7.62 o 
   0   2  24      141.54      151.76     14.30 o 
   1   2  24        0.69       11.14      9.89 o 
   2   2  24       51.95       55.99     13.84 o 
  -5   0  25       26.01        9.58     11.33 o 
  -3   0  25        0.73        0.76      8.63 o 
  -1   0  25       55.15       59.95     16.87 o 
   1   0  25        0.44        0.81     12.36 o 
   3   0  25       44.94       33.50     11.99 o 
  -4   1  25       60.91       75.17      8.72 o 
  -3   1  25       31.70       28.84      8.15 o 
  -2   1  25       39.75       20.22     13.68 o 
  -1   1  25        4.33       -2.73     10.60 o 
   0   1  25       35.28       33.86      8.74 o 
   1   1  25       16.44        9.89      9.90 o 
   2   1  25       62.80       50.18     11.73 o 
   3   1  25        7.67       -1.92     11.74 o 
  -1   2  25        2.14       -8.38     11.46 o 
   0   2  25       91.09      120.96     13.81 o 
  -4   0  26       62.96       84.41     18.09 o 
  -2   0  26       24.59       18.03     11.20 o 
   0   0  26       59.04       46.16     19.10 o 
   2   0  26        7.24       13.17     10.54 o 
  -3   1  26       15.40       10.19      8.31 o 
  -2   1  26       43.10       50.96     13.76 o 
  -1   1  26        1.53        1.84     11.30 o 
   0   1  26       12.68       28.94     12.30 o 
   1   1  26        2.79        5.33     13.43 o 
   2   1  26       32.08       17.58     10.92 o 
  -1   0  27       18.38       21.65     17.87 o 
   1   0  27        3.84       17.05     17.87 o 
                                                 
